# Supplementary material for: Gene Expression Patterns Distinguish Mortality Risk in Patients with Postsurgical Shock
Source: J Clin Med. 2020 Apr 28;9(5):1276. doi: 10.3390/jcm9051276 (PMC7287660; doi:10.3390/jcm9051276)
Supplement: Supplementary file 1 [file jcm-09-01276-s001.zip]

Archive with 1 entries (1 files):
- jcm-752578-supplementary.xlsx
