# Supplementary material for: Gene Expression Patterns Distinguish Mortality Risk in Patients with Postsurgical Shock
Source: J Clin Med. 2020 Apr 28;9(5):1276. doi: 10.3390/jcm9051276 (PMC7287660; doi:10.3390/jcm9051276)
Supplement: Supplementary file 1 [file jcm-09-01276-s001.zip › jcm-752578-supplementary.xlsx]

## Sheet: Hoja1
	Probe	Symbol	logFC	AveExpr	t	P.Value	adj.P.Val	B	entrezgene	hgnc_symbol	description	Cluster
2539	A_24_P181254	OLFM4	1.88167	11.0535	4.51762	1.44636e-05	3.36958e-05	2.11975	10562	OLFM4	olfactomedin 4 [Source:HGNC Symbol;Acc:17190]	2
268	A_23_P259863	CD177	1.79098	13.6377	5.34519	4.22447e-07	1.14158e-06	5.53541	57126	CD177	CD177 molecule [Source:HGNC Symbol;Acc:30072]	1
1440	A_33_P3350863	RETN	1.74517	13.9245	5.87319	3.72832e-08	1.12211e-07	7.90033	56729	RETN	resistin [Source:HGNC Symbol;Acc:20389]	1
806	A_24_P63019	IL1R2	1.58614	12.5162	5.41041	3.15136e-07	8.64404e-07	5.82026	7850	IL1R2	interleukin 1 receptor, type II [Source:HGNC Symbol;Acc:5994]	1
1509	A_33_P3382595	RN7SK	1.50398	14.1065	4.74875	5.59161e-06	1.36121e-05	3.03453	125050	RN7SK	RNA, 7SK small nuclear [Source:HGNC Symbol;Acc:10037]	1
1155	A_33_P3252333	SNORD3B-1	1.47135	13.0369	4.56076	1.21404e-05	2.85563e-05	2.28803	26851	SNORD3B-2	small nucleolar RNA, C/D box 3B-2 [Source:HGNC Symbol;Acc:33190]	1
1156	A_33_P3252333	SNORD3B-1	1.47135	13.0369	4.56076	1.21404e-05	2.85563e-05	2.28803	780852	SNORD3B-2	small nucleolar RNA, C/D box 3B-2 [Source:HGNC Symbol;Acc:33190]	1
1157	A_33_P3252333	SNORD3B-1	1.47135	13.0369	4.56076	1.21404e-05	2.85563e-05	2.28803	26851	SNORD3B-1	small nucleolar RNA, C/D box 3B-1 [Source:HGNC Symbol;Acc:10168]	1
1158	A_33_P3252333	SNORD3B-1	1.47135	13.0369	4.56076	1.21404e-05	2.85563e-05	2.28803	780852	SNORD3B-1	small nucleolar RNA, C/D box 3B-1 [Source:HGNC Symbol;Acc:10168]	1
219	A_23_P206760	HP	1.35593	14.943	6.04066	1.68418e-08	5.17381e-08	8.67685	3250	HPR	haptoglobin-related protein [Source:HGNC Symbol;Acc:5156]	1
220	A_23_P206760	HP	1.35593	14.943	6.04066	1.68418e-08	5.17381e-08	8.67685	3240	HP	haptoglobin [Source:HGNC Symbol;Acc:5141]	1
3158	A_33_P3211666	IL18R1	1.32313	10.5798	5.26559	6.02489e-07	1.60899e-06	5.19061	8809	IL18R1	interleukin 18 receptor 1 [Source:HGNC Symbol;Acc:5988]	2
63	A_23_P119222	RETN	1.32181	12.83	4.45612	1.85313e-05	4.25909e-05	1.88178	56729	RETN	resistin [Source:HGNC Symbol;Acc:20389]	1
235	A_23_P213584	HK3	1.28013	11.5537	6.73432	5.60656e-10	1.90211e-09	12.0117	3101	HK3	hexokinase 3 (white cell) [Source:HGNC Symbol;Acc:4925]	1
1289	A_33_P3289236	HP	1.25756	13.4627	5.33715	4.37931e-07	1.18155e-06	5.50043	3240	HP	haptoglobin [Source:HGNC Symbol;Acc:5141]	1
1290	A_33_P3289236	HP	1.25756	13.4627	5.33715	4.37931e-07	1.18155e-06	5.50043	3250	HPR	haptoglobin-related protein [Source:HGNC Symbol;Acc:5156]	1
3292	A_33_P3232080	CD177	1.25357	8.59692	5.73517	7.11532e-08	2.0953e-07	7.26959	57126	CD177	CD177 molecule [Source:HGNC Symbol;Acc:30072]	2
2002	A_23_P24493	MMP8	1.22061	8.67014	4.22099	4.68323e-05	0.000102329	0.994007	4317	MMP8	matrix metallopeptidase 8 (neutrophil collagenase) [Source:HGNC Symbol;Acc:7175]	2
1851	A_23_P161458	OLAH	1.21985	9.23736	4.68432	7.30944e-06	1.76056e-05	2.77632	55301	OLAH	oleoyl-ACP hydrolase [Source:HGNC Symbol;Acc:25625]	2
1984	A_23_P217269	VSIG4	1.21681	10.5959	3.76192	0.000259575	0.000504228	-0.633531	11326	VSIG4	V-set and immunoglobulin domain containing 4 [Source:HGNC Symbol;Acc:17032]	2
1896	A_23_P19482	DDAH2	1.21583	10.8375	6.68032	7.35012e-10	2.46666e-09	11.7458	23564	DDAH2	dimethylarginine dimethylaminohydrolase 2 [Source:HGNC Symbol;Acc:2716]	2
1560	A_33_P3399571	VNN1	1.14272	12.0539	5.55042	1.66871e-07	4.73031e-07	6.4389	8876	VNN1	vanin 1 [Source:HGNC Symbol;Acc:12705]	1
1355	A_33_P3319967	ARG1	1.10873	12.9827	5.12518	1.11851e-06	2.91633e-06	4.59048	383	ARG1	arginase 1 [Source:HGNC Symbol;Acc:663]	1
1877	A_23_P169437	LCN2	1.09427	11.5214	2.87343	0.00478466	0.00780222	-3.34574	3934	LCN2	lipocalin 2 [Source:HGNC Symbol;Acc:6526]	2
8	A_23_P102109	TUBA4B	1.09244	12.4979	9.5531	1.63118e-16	8.0219e-16	26.8713	80086	TUBA4B	tubulin, alpha 4b (pseudogene) [Source:HGNC Symbol;Acc:18637]	1
524	A_23_P75769	MS4A4A	1.08582	11.5047	5.41225	3.12535e-07	8.58843e-07	5.82832	51338	MS4A4A	membrane-spanning 4-domains, subfamily A, member 4A [Source:HGNC Symbol;Acc:13371]	1
2338	A_23_P57709	PCOLCE2	1.06962	8.51374	4.59124	1.07207e-05	2.5392e-05	2.40762	26577	PCOLCE2	procollagen C-endopeptidase enhancer 2 [Source:HGNC Symbol;Acc:8739]	2
1310	A_33_P3300635	PFKFB2	1.0658	11.3309	4.77927	4.92124e-06	1.20749e-05	3.15771	5208	PFKFB2	6-phosphofructo-2-kinase/fructose-2,6-biphosphatase 2 [Source:HGNC Symbol;Acc:8873]	1
3636	A_33_P3257678	HIST2H3C	1.06079	8.79824	4.8191	4.16275e-06	1.03177e-05	3.31924	126961	HIST2H3C	histone cluster 2, H3c [Source:HGNC Symbol;Acc:20503]	2
3637	A_33_P3257678	HIST2H3C	1.06079	8.79824	4.8191	4.16275e-06	1.03177e-05	3.31924	653604	HIST2H3C	histone cluster 2, H3c [Source:HGNC Symbol;Acc:20503]	2
3638	A_33_P3257678	HIST2H3C	1.06079	8.79824	4.8191	4.16275e-06	1.03177e-05	3.31924	333932	HIST2H3C	histone cluster 2, H3c [Source:HGNC Symbol;Acc:20503]	2
3639	A_33_P3257678	HIST2H3C	1.06079	8.79824	4.8191	4.16275e-06	1.03177e-05	3.31924	333932	HIST2H3A	histone cluster 2, H3a [Source:HGNC Symbol;Acc:20505]	2
3640	A_33_P3257678	HIST2H3C	1.06079	8.79824	4.8191	4.16275e-06	1.03177e-05	3.31924	126961	HIST2H3A	histone cluster 2, H3a [Source:HGNC Symbol;Acc:20505]	2
3641	A_33_P3257678	HIST2H3C	1.06079	8.79824	4.8191	4.16275e-06	1.03177e-05	3.31924	653604	HIST2H3A	histone cluster 2, H3a [Source:HGNC Symbol;Acc:20505]	2
774	A_24_P382319	CEACAM1	1.05925	11.9342	4.85605	3.56117e-06	8.87172e-06	3.46995	634	CEACAM1	carcinoembryonic antigen-related cell adhesion molecule 1 (biliary glycoprotein) [Source:HGNC Symbol;Acc:1814]	1
3092	A_32_P208350	TDRD9	1.0496	10.5353	5.1697	9.20228e-07	2.41224e-06	4.77965	122402	TDRD9	tudor domain containing 9 [Source:HGNC Symbol;Acc:20122]	2
1164	A_33_P3253394		1.04703	11.4358	6.85638	3.02976e-10	1.04556e-09	12.6163	3903			1
1352	A_33_P3318946	HAPLN2	1.04571	11.137	3.42648	0.000831927	0.00150977	-1.72843	60484	HAPLN2	hyaluronan and proteoglycan link protein 2 [Source:HGNC Symbol;Acc:17410]	1
2580	A_24_P235266	GRB10	1.03629	10.3192	5.62133	1.20518e-07	3.46528e-07	6.75586	2887	GRB10	growth factor receptor-bound protein 10 [Source:HGNC Symbol;Acc:4564]	2
2550	A_24_P208567	IL18R1	1.02659	10.8431	5.13946	1.05076e-06	2.74598e-06	4.65104	8809	IL18R1	interleukin 18 receptor 1 [Source:HGNC Symbol;Acc:5988]	2
2354	A_23_P64372	TCN1	1.00652	9.91563	4.04743	9.08803e-05	0.0001889	0.361816	6947	TCN1	transcobalamin I (vitamin B12 binding protein, R binder family) [Source:HGNC Symbol;Acc:11652]	2
3536	A_33_P3251876	IL18R1	1.0046	9.32544	4.77956	4.91517e-06	1.20687e-05	3.1589	8809	IL18R1	interleukin 18 receptor 1 [Source:HGNC Symbol;Acc:5988]	2
818	A_24_P75230		1.00182	14.2663	10.7383	2.20897e-19	1.39615e-18	33.4192	NA			1
334	A_23_P33723	CD163	0.994813	12.5519	4.03676	9.46058e-05	0.000195928	0.323585	9332	CD163	CD163 molecule [Source:HGNC Symbol;Acc:1631]	1
1865	A_23_P166848	LTF	0.991673	12.1253	2.71354	0.00761238	0.0120283	-3.76735	4057	LTF	lactotransferrin [Source:HGNC Symbol;Acc:6720]	2
2488	A_23_P99397	ZDHHC20	0.988301	10.1716	5.70958	8.01405e-08	2.34178e-07	7.15358	NA	ZDHHC20-IT1	ZDHHC20 intronic transcript 1 (non-protein coding) [Source:HGNC Symbol;Acc:39900]	2
2489	A_23_P99397	ZDHHC20	0.988301	10.1716	5.70958	8.01405e-08	2.34178e-07	7.15358	253832	ZDHHC20	zinc finger, DHHC-type containing 20 [Source:HGNC Symbol;Acc:20749]	2
1523	A_33_P3385785	S100A12	0.982146	16.8428	6.96876	1.71238e-10	6.00652e-10	13.1773	6283	S100A12	S100 calcium binding protein A12 [Source:HGNC Symbol;Acc:10489]	1
1766	A_23_P141173	MPO	0.975959	9.59204	3.62966	0.000414588	0.000780899	-1.07509	4353	MPO	myeloperoxidase [Source:HGNC Symbol;Acc:7218]	2
2043	A_23_P29422	GYG1	0.971407	10.6327	5.57101	1.51855e-07	4.31902e-07	6.53072	2992	GYG1	glycogenin 1 [Source:HGNC Symbol;Acc:4699]	2
4274	A_33_P3369844	CD24	0.961437	10.606	3.84537	0.000192037	0.000382393	-0.348476	100133941	CD24	CD24 molecule [Source:HGNC Symbol;Acc:1645]	2
2010	A_23_P25155	GPR84	0.960762	10.558	4.06939	8.36544e-05	0.000175376	0.440686	53831	GPR84	G protein-coupled receptor 84 [Source:HGNC Symbol;Acc:4535]	2
3134	A_32_P52785	DAAM2	0.957586	9.14183	3.97906	0.0001174	0.000240076	0.118327	23500	DAAM2	dishevelled associated activator of morphogenesis 2 [Source:HGNC Symbol;Acc:18143]	2
2793	A_24_P385732	SLC51A	0.957265	8.75923	4.12857	6.68125e-05	0.000142164	0.654886	200931	SLC51A	solute carrier family 51, alpha subunit [Source:HGNC Symbol;Acc:29955]	2
329	A_23_P330561	C19orf59	0.955069	14.5523	5.07988	1.36273e-06	3.52082e-06	4.39911	199675	C19orf59	chromosome 19 open reading frame 59 [Source:HGNC Symbol;Acc:27291]	1
3761	A_33_P3267865	HLA-J	0.949022	9.2594	4.85256	3.61421e-06	8.99731e-06	3.45567	3137	HLA-J	major histocompatibility complex, class I, J (pseudogene) [Source:HGNC Symbol;Acc:4967]	2
2716	A_24_P295245	ASPH	0.947159	10.3068	5.67921	9.22562e-08	2.67519e-07	7.01631	444	ASPH	aspartate beta-hydroxylase [Source:HGNC Symbol;Acc:757]	2
4240	A_33_P3366540	CSGALNACT1	0.942419	10.3703	5.20319	7.94101e-07	2.08964e-06	4.92263	55790	CSGALNACT1	chondroitin sulfate N-acetylgalactosaminyltransferase 1 [Source:HGNC Symbol;Acc:24290]	2
1407	A_33_P3335624	PSMD10	0.939567	11.4531	5.24964	6.4667e-07	1.71758e-06	5.12192	5716	PSMD10	proteasome (prosome, macropain) 26S subunit, non-ATPase, 10 [Source:HGNC Symbol;Acc:9555]	1
1444	A_33_P3352382	ARG1	0.936625	12.215	4.37039	2.60823e-05	5.87583e-05	1.55403	383	ARG1	arginase 1 [Source:HGNC Symbol;Acc:663]	1
425	A_23_P47565		0.927511	13.3742	6.62038	9.91595e-10	3.28893e-09	11.4518	3939	LDHA	lactate dehydrogenase A [Source:HGNC Symbol;Acc:6535]	1
426	A_23_P47565		0.927511	13.3742	6.62038	9.91595e-10	3.28893e-09	11.4518	NA			1
430	A_23_P48056	CKAP4	0.921096	12.0008	6.68392	7.21856e-10	2.4249e-09	11.7635	10970	CKAP4	cytoskeleton-associated protein 4 [Source:HGNC Symbol;Acc:16991]	1
2375	A_23_P72117	SMPDL3A	0.9134	9.45865	4.49341	1.59501e-05	3.69571e-05	2.02578	10924	SMPDL3A	sphingomyelin phosphodiesterase, acid-like 3A [Source:HGNC Symbol;Acc:17389]	2
715	A_24_P270144	CD63	0.912982	15.1987	8.50013	5.29005e-14	2.24007e-13	21.149	967	CD63	CD63 molecule [Source:HGNC Symbol;Acc:1692]	1
100	A_23_P128974	BATF	0.909202	11.9288	7.36554	2.22011e-11	8.19162e-11	15.1879	10538	BATF	basic leucine zipper transcription factor, ATF-like [Source:HGNC Symbol;Acc:958]	1
1445	A_33_P3352578	CLEC4D	0.900698	11.8652	5.10701	1.21087e-06	3.14513e-06	4.51358	338339	CLEC4D	C-type lectin domain family 4, member D [Source:HGNC Symbol;Acc:14554]	1
4446	A_33_P3402526		0.89568	10.247	6.06574	1.49377e-08	4.61379e-08	8.79417	NA			2
1532	A_33_P3390107	RNA18S5	0.892515	11.7395	2.60999	0.0101788	0.0157838	-4.02897	100008588	RNA18S5	RNA, 18S ribosomal 5 [Source:HGNC Symbol;Acc:37657]	1
692	A_24_P229531	NABP1	0.892191	11.1851	5.56561	1.55658e-07	4.4198e-07	6.50663	64859	NABP1	nucleic acid binding protein 1 [Source:HGNC Symbol;Acc:26232]	1
1935	A_23_P208293	PVRL2	0.891989	9.67403	4.02174	0.000100094	0.000206169	0.269936	NA			2
1936	A_23_P208293	PVRL2	0.891989	9.67403	4.02174	0.000100094	0.000206169	0.269936	5819	PVRL2	poliovirus receptor-related 2 (herpesvirus entry mediator B) [Source:HGNC Symbol;Acc:9707]	2
1468	A_33_P3362891	HNRNPA2B1	0.890321	11.2422	5.42294	2.97805e-07	8.19024e-07	5.87527	3181	HNRNPA2B1	heterogeneous nuclear ribonucleoprotein A2/B1 [Source:HGNC Symbol;Acc:5033]	1
3929	A_33_P3298810	FFAR3	0.889032	9.40231	3.76811	0.000253873	0.000495125	-0.612546	2865	FFAR3	free fatty acid receptor 3 [Source:HGNC Symbol;Acc:4499]	2
3930	A_33_P3298810	FFAR3	0.889032	9.40231	3.76811	0.000253873	0.000495125	-0.612546	NA	GPR42	G protein-coupled receptor 42 (gene/pseudogene) [Source:HGNC Symbol;Acc:4500]	2
2448	A_23_P91590		0.882813	9.89765	9.29461	6.81616e-16	3.2221e-15	25.455	5902	RANBP1	RAN binding protein 1 [Source:HGNC Symbol;Acc:9847]	2
2449	A_23_P91590		0.882813	9.89765	9.29461	6.81616e-16	3.2221e-15	25.455	NA		Small nucleolar RNA SNORA77 [Source:RFAM;Acc:RF00599]	2
2450	A_23_P91590		0.882813	9.89765	9.29461	6.81616e-16	3.2221e-15	25.455	NA			2
285	A_23_P27315	EMILIN2	0.872838	12.6246	6.9896	1.53984e-10	5.4236e-10	13.2817	84034	EMILIN2	elastin microfibril interfacer 2 [Source:HGNC Symbol;Acc:19881]	1
1316	A_33_P3304748		0.857089	11.6179	5.31564	4.82119e-07	1.29769e-06	5.40705	101929008	FAM157C	family with sequence similarity 157, member C [Source:HGNC Symbol;Acc:34081]	1
1317	A_33_P3304748		0.857089	11.6179	5.31564	4.82119e-07	1.29769e-06	5.40705	101930567	FAM157C	family with sequence similarity 157, member C [Source:HGNC Symbol;Acc:34081]	1
1318	A_33_P3304748		0.857089	11.6179	5.31564	4.82119e-07	1.29769e-06	5.40705	101929822			1
1319	A_33_P3304748		0.857089	11.6179	5.31564	4.82119e-07	1.29769e-06	5.40705	101929824	FAM157C	family with sequence similarity 157, member C [Source:HGNC Symbol;Acc:34081]	1
1320	A_33_P3304748		0.857089	11.6179	5.31564	4.82119e-07	1.29769e-06	5.40705	101929823			1
1321	A_33_P3304748		0.857089	11.6179	5.31564	4.82119e-07	1.29769e-06	5.40705	101928706			1
1322	A_33_P3304748		0.857089	11.6179	5.31564	4.82119e-07	1.29769e-06	5.40705	NA			1
1323	A_33_P3304748		0.857089	11.6179	5.31564	4.82119e-07	1.29769e-06	5.40705	101930130	FAM157C	family with sequence similarity 157, member C [Source:HGNC Symbol;Acc:34081]	1
1324	A_33_P3304748		0.857089	11.6179	5.31564	4.82119e-07	1.29769e-06	5.40705	101929038	FAM157C	family with sequence similarity 157, member C [Source:HGNC Symbol;Acc:34081]	1
1878	A_23_P170186	OPLAH	0.855653	10.8584	4.81374	4.25768e-06	1.05224e-05	3.29747	26873	OPLAH	5-oxoprolinase (ATP-hydrolysing) [Source:HGNC Symbol;Acc:8149]	2
479	A_23_P67847	GALNT14	0.854153	11.2018	3.81684	0.000212987	0.000419945	-0.446494	79623	GALNT14	UDP-N-acetyl-alpha-D-galactosamine:polypeptide N-acetylgalactosaminyltransferase 14 (GalNAc-T14) [Source:HGNC Symbol;Acc:22946]	1
1556	A_33_P3399064	RNA5-8S5	0.850754	10.9293	2.96143	0.00367585	0.00609677	-3.1047	100008587	RNA5-8S5	RNA, 5.8S ribosomal 5 [Source:HGNC Symbol;Acc:37660]	1
246	A_23_P218079	SLC38A2	0.848885	11.1909	5.80671	5.09505e-08	1.51608e-07	7.59544	54407	SLC38A2	solute carrier family 38, member 2 [Source:HGNC Symbol;Acc:13448]	1
665	A_24_P183128	PLAC8	0.848813	13.585	4.21022	4.88242e-05	0.000106071	0.954218	51316	PLAC8	placenta-specific 8 [Source:HGNC Symbol;Acc:19254]	1
520	A_23_P74001	S100A12	0.844449	17.3192	7.06697	1.03689e-10	3.6902e-10	13.6707	6283	S100A12	S100 calcium binding protein A12 [Source:HGNC Symbol;Acc:10489]	1
2170	A_23_P380240	CEACAM8	0.843669	10.1978	2.71579	0.00756374	0.011968	-3.76156	1088	CEACAM8	carcinoembryonic antigen-related cell adhesion molecule 8 [Source:HGNC Symbol;Acc:1820]	2
1342	A_33_P3316323	RBMS1	0.839421	13.2472	7.89809	1.34609e-12	5.24653e-12	17.9518	5937	RBMS1	RNA binding motif, single stranded interacting protein 1 [Source:HGNC Symbol;Acc:9907]	1
1978	A_23_P216094	ASPH	0.837233	9.5022	4.84529	3.72706e-06	9.26472e-06	3.42598	444	ASPH	aspartate beta-hydroxylase [Source:HGNC Symbol;Acc:757]	2
2171	A_23_P380614	ATP9A	0.836724	10.4081	5.11814	1.15344e-06	3.00281e-06	4.56067	10079	ATP9A	ATPase, class II, type 9A [Source:HGNC Symbol;Acc:13540]	2
763	A_24_P370172	LILRA5	0.834215	11.9219	4.58984	1.07821e-05	2.55196e-05	2.40213	353514			1
764	A_24_P370172	LILRA5	0.834215	11.9219	4.58984	1.07821e-05	2.55196e-05	2.40213	353514	LILRA5	leukocyte immunoglobulin-like receptor, subfamily A (with TM domain), member 5 [Source:HGNC Symbol;Acc:16309]	1
1693	A_23_P118815	BIRC5	0.832527	8.73675	4.56417	1.1973e-05	2.82014e-05	2.30138	332	BIRC5	baculoviral IAP repeat containing 5 [Source:HGNC Symbol;Acc:593]	2
4407	A_33_P3392077	TP53I3	0.831531	10.8582	5.50185	2.08259e-07	5.81185e-07	6.22321	9540	TP53I3	tumor protein p53 inducible protein 3 [Source:HGNC Symbol;Acc:19373]	2
1722	A_23_P128084	ITGA7	0.826318	10.313	3.66083	0.00037166	0.000706278	-0.972167	3679	ITGA7	integrin, alpha 7 [Source:HGNC Symbol;Acc:6143]	2
2510	A_24_P144346		0.825844	9.09339	3.01546	0.00311778	0.00521617	-2.9536	NA	IGHV3OR16-11	immunoglobulin heavy variable 3/OR16-11 (pseudogene) [Source:HGNC Symbol;Acc:5635]	2
2511	A_24_P144346		0.825844	9.09339	3.01546	0.00311778	0.00521617	-2.9536	NA			2
2512	A_24_P144346		0.825844	9.09339	3.01546	0.00311778	0.00521617	-2.9536	NA	IGHV3OR16-10	immunoglobulin heavy variable 3/OR16-10 (non-functional) [Source:HGNC Symbol;Acc:5634]	2
1734	A_23_P131785	BPI	0.825743	9.89577	3.33188	0.00113951	0.002033	-2.02202	149684	BPI	bactericidal/permeability-increasing protein [Source:HGNC Symbol;Acc:1095]	2
1735	A_23_P131785	BPI	0.825743	9.89577	3.33188	0.00113951	0.002033	-2.02202	671	BPI	bactericidal/permeability-increasing protein [Source:HGNC Symbol;Acc:1095]	2
2814	A_24_P418408	MIR1182	0.825559	9.63355	4.37609	2.54994e-05	5.76676e-05	1.57569	100302132	MIR1182	microRNA 1182 [Source:HGNC Symbol;Acc:35263]	2
2815	A_24_P418408	MIR1182	0.825559	9.63355	4.37609	2.54994e-05	5.76676e-05	1.57569	375061	FAM89A	family with sequence similarity 89, member A [Source:HGNC Symbol;Acc:25057]	2
2816	A_24_P418408	MIR1182	0.825559	9.63355	4.37609	2.54994e-05	5.76676e-05	1.57569	100302132	FAM89A	family with sequence similarity 89, member A [Source:HGNC Symbol;Acc:25057]	2
3263	A_33_P3226542	SNORD3B-1	0.822128	8.99129	4.24347	4.29199e-05	9.39011e-05	1.07737	780851	SNORD3A	small nucleolar RNA, C/D box 3A [Source:HGNC Symbol;Acc:33189]	2
3264	A_33_P3226542	SNORD3B-1	0.822128	8.99129	4.24347	4.29199e-05	9.39011e-05	1.07737	26851	SNORD3B-2	small nucleolar RNA, C/D box 3B-2 [Source:HGNC Symbol;Acc:33190]	2
3265	A_33_P3226542	SNORD3B-1	0.822128	8.99129	4.24347	4.29199e-05	9.39011e-05	1.07737	780852	SNORD3B-1	small nucleolar RNA, C/D box 3B-1 [Source:HGNC Symbol;Acc:10168]	2
3266	A_33_P3226542	SNORD3B-1	0.822128	8.99129	4.24347	4.29199e-05	9.39011e-05	1.07737	780854	SNORD3D	small nucleolar RNA, C/D box 3D [Source:HGNC Symbol;Acc:33192]	2
3267	A_33_P3226542	SNORD3B-1	0.822128	8.99129	4.24347	4.29199e-05	9.39011e-05	1.07737	26851	SNORD3B-1	small nucleolar RNA, C/D box 3B-1 [Source:HGNC Symbol;Acc:10168]	2
3268	A_33_P3226542	SNORD3B-1	0.822128	8.99129	4.24347	4.29199e-05	9.39011e-05	1.07737	780853	SNORD3C	small nucleolar RNA, C/D box 3C [Source:HGNC Symbol;Acc:33191]	2
3269	A_33_P3226542	SNORD3B-1	0.822128	8.99129	4.24347	4.29199e-05	9.39011e-05	1.07737	780852	SNORD3B-2	small nucleolar RNA, C/D box 3B-2 [Source:HGNC Symbol;Acc:33190]	2
772	A_24_P380536	CD164	0.81986	11.2674	6.48829	1.91049e-09	6.22185e-09	10.8084	8763	CD164	CD164 molecule, sialomucin [Source:HGNC Symbol;Acc:1632]	1
1608	A_33_P3514487	VSTM1	0.819325	12.0039	4.08417	7.91032e-05	0.000166654	0.493961	284415	VSTM1	V-set and transmembrane domain containing 1 [Source:HGNC Symbol;Acc:29455]	1
358	A_23_P351275	UPP1	0.816722	11.52	4.96729	2.21652e-06	5.62035e-06	3.92824	7378	UPP1	uridine phosphorylase 1 [Source:HGNC Symbol;Acc:12576]	1
1854	A_23_P162300	IRAK3	0.812683	10.8274	5.62457	1.18737e-07	3.41982e-07	6.77038	11213	IRAK3	interleukin-1 receptor-associated kinase 3 [Source:HGNC Symbol;Acc:17020]	2
4388	A_33_P3387991	CEBPE	0.81037	10.9359	3.8282	0.000204401	0.000405122	-0.40755	1053	CEBPE	CCAAT/enhancer binding protein (C/EBP), epsilon [Source:HGNC Symbol;Acc:1836]	2
1708	A_23_P123732	IDNK	0.809276	9.4959	4.86199	3.47269e-06	8.65764e-06	3.49425	414328	IDNK	idnK, gluconokinase homolog (E. coli) [Source:HGNC Symbol;Acc:31367]	2
1731	A_23_P130961	ELANE	0.809232	9.65249	2.66415	0.00875265	0.013722	-3.89327	1991	ELANE	elastase, neutrophil expressed [Source:HGNC Symbol;Acc:3309]	2
2127	A_23_P338603	CHCHD7	0.807903	9.26403	5.44698	2.67151e-07	7.36499e-07	5.98091	79145	CHCHD7	coiled-coil-helix-coiled-coil-helix domain containing 7 [Source:HGNC Symbol;Acc:28314]	2
1326	A_33_P3305758	CAPG	0.806368	11.1247	6.54364	1.45247e-09	4.78039e-09	11.0772	822	CAPG	capping protein (actin filament), gelsolin-like [Source:HGNC Symbol;Acc:1474]	1
90	A_23_P126623	PGD	0.805092	13.7732	5.53764	1.76905e-07	4.9899e-07	6.38204	5226	PGD	phosphogluconate dehydrogenase [Source:HGNC Symbol;Acc:8891]	1
2086	A_23_P313389	UGCG	0.80509	10.5433	4.84849	3.67691e-06	9.14672e-06	3.43906	7357	UGCG	UDP-glucose ceramide glucosyltransferase [Source:HGNC Symbol;Acc:12524]	2
1449	A_33_P3354434	TRIM41	0.797506	10.5285	9.14278	1.57436e-15	7.30065e-15	24.6261	90933	TRIM41	tripartite motif containing 41 [Source:HGNC Symbol;Acc:19013]	1
454	A_23_P56559	DHRS9	0.797047	11.3584	3.47401	0.000708619	0.00129888	-1.57833	10170	DHRS9	dehydrogenase/reductase (SDR family) member 9 [Source:HGNC Symbol;Acc:16888]	1
2324	A_23_P5392	TP53I3	0.791547	9.76651	5.75017	6.63524e-08	1.95731e-07	7.33772	9540	TP53I3	tumor protein p53 inducible protein 3 [Source:HGNC Symbol;Acc:19373]	2
301	A_23_P306941	RGL4	0.790153	14.098	4.70319	6.75944e-06	1.63154e-05	2.85169	266747	RGL4	ral guanine nucleotide dissociation stimulator-like 4 [Source:HGNC Symbol;Acc:31911]	1
3204	A_33_P3216890	PAG1	0.789277	10.6076	5.61966	1.2145e-07	3.48619e-07	6.74836	55824	PAG1	phosphoprotein associated with glycosphingolipid microdomains 1 [Source:HGNC Symbol;Acc:30043]	2
157	A_23_P146058	ATP6V1C1	0.787509	11.3345	5.9878	2.16692e-08	6.5974e-08	8.43047	528	ATP6V1C1	ATPase, H+ transporting, lysosomal 42kDa, V1 subunit C1 [Source:HGNC Symbol;Acc:856]	1
4148	A_33_P3341686	XIST	0.786429	8.77517	1.62561	0.106593	0.137803	-6.04466	7503	XIST	X inactive specific transcript (non-protein coding) [Source:HGNC Symbol;Acc:12810]	2
2008	A_23_P250385	HIST1H1B	0.786215	8.15615	4.36623	2.65161e-05	5.96569e-05	1.53822	3009	HIST1H1B	histone cluster 1, H1b [Source:HGNC Symbol;Acc:4719]	2
2809	A_24_P413669	PFKFB2	0.785004	9.53616	3.69404	0.000330563	0.000632051	-0.861722	5208	PFKFB2	6-phosphofructo-2-kinase/fructose-2,6-biphosphatase 2 [Source:HGNC Symbol;Acc:8873]	2
1311	A_33_P3301410	EXOSC4	0.783492	11.3242	4.27623	3.77769e-05	8.31287e-05	1.1994	54512	EXOSC4	exosome component 4 [Source:HGNC Symbol;Acc:18189]	1
87	A_23_P12463	QSOX1	0.781278	12.7356	7.01461	1.35532e-10	4.77862e-10	13.4072	5768	QSOX1	quiescin Q6 sulfhydryl oxidase 1 [Source:HGNC Symbol;Acc:9756]	1
960	A_32_P70158	LILRB3	0.780687	16.3561	8.03373	6.52894e-13	2.61234e-12	18.666	101929809	LILRB3	leukocyte immunoglobulin-like receptor, subfamily B (with TM and ITIM domains), member 3 [Source:HGNC Symbol;Acc:6607]	1
961	A_32_P70158	LILRB3	0.780687	16.3561	8.03373	6.52894e-13	2.61234e-12	18.666	11025	LILRB3	leukocyte immunoglobulin-like receptor, subfamily B (with TM and ITIM domains), member 3 [Source:HGNC Symbol;Acc:6607]	1
962	A_32_P70158	LILRB3	0.780687	16.3561	8.03373	6.52894e-13	2.61234e-12	18.666	NA	LILRA6	leukocyte immunoglobulin-like receptor, subfamily A (with TM domain), member 6 [Source:HGNC Symbol;Acc:15495]	1
2131	A_23_P348121	FOSL2	0.778491	9.87053	5.80856	5.05091e-08	1.50425e-07	7.60393	2355	FOSL2	FOS-like antigen 2 [Source:HGNC Symbol;Acc:3798]	2
289	A_23_P29005	SAMSN1	0.774833	11.7195	4.75547	5.43675e-06	1.32635e-05	3.06162	64092	SAMSN1	SAM domain, SH3 domain and nuclear localization signals 1 [Source:HGNC Symbol;Acc:10528]	1
3333	A_33_P3238997	AGFG1	0.77449	9.2779	5.53804	1.76581e-07	4.989e-07	6.38383	3267	AGFG1	ArfGAP with FG repeats 1 [Source:HGNC Symbol;Acc:5175]	2
3740	A_33_P3263319	IGHG3	0.770616	10.5174	2.1019	0.0376016	0.0531185	-5.17827	NA	IGHG3	immunoglobulin heavy constant gamma 3 (G3m marker) [Source:HGNC Symbol;Acc:5527]	2
162	A_23_P147805	UPP1	0.768722	11.6111	5.12906	1.09966e-06	2.86936e-06	4.60695	7378	UPP1	uridine phosphorylase 1 [Source:HGNC Symbol;Acc:12576]	1
3981	A_33_P3303577	TMEM110-MUSTN1	0.766287	9.65093	6.59056	1.1504e-09	3.79722e-09	11.306	100526772	TMEM110-MUSTN1	TMEM110-MUSTN1 readthrough [Source:HGNC Symbol;Acc:38834]	2
3982	A_33_P3303577	TMEM110-MUSTN1	0.766287	9.65093	6.59056	1.1504e-09	3.79722e-09	11.306	375346	TMEM110	transmembrane protein 110 [Source:HGNC Symbol;Acc:30526]	2
3983	A_33_P3303577	TMEM110-MUSTN1	0.766287	9.65093	6.59056	1.1504e-09	3.79722e-09	11.306	375346	TMEM110-MUSTN1	TMEM110-MUSTN1 readthrough [Source:HGNC Symbol;Acc:38834]	2
381	A_23_P384517	GYG1	0.763273	12.5282	4.65209	8.35041e-06	2e-05	2.64809	2992	GYG1	glycogenin 1 [Source:HGNC Symbol;Acc:4699]	1
4570	A_33_P3610406	ECEL1P2	0.76188	8.90457	7.02356	1.29475e-10	4.57451e-10	13.4522	347694	ECEL1P2	endothelin converting enzyme-like 1, pseudogene 2 [Source:HGNC Symbol;Acc:14019]	2
4161	A_33_P3346461		0.759713	9.32666	4.88533	3.14531e-06	7.8598e-06	3.5899	4671	NAIP	NLR family, apoptosis inhibitory protein [Source:HGNC Symbol;Acc:7634]	2
4162	A_33_P3346461		0.759713	9.32666	4.88533	3.14531e-06	7.8598e-06	3.5899	NA			2
1906	A_23_P201035	GBA	0.758985	10.181	6.12329	1.13328e-08	3.54203e-08	9.06433	2629	GBA	glucosidase, beta, acid [Source:HGNC Symbol;Acc:4177]	2
3766	A_33_P3268507	CEACAM1	0.757167	8.92503	4.07691	8.13095e-05	0.000170985	0.46776	634	CEACAM1	carcinoembryonic antigen-related cell adhesion molecule 1 (biliary glycoprotein) [Source:HGNC Symbol;Acc:1814]	2
1802	A_23_P149892	CSGALNACT2	0.755196	10.3154	5.72705	7.38942e-08	2.1704e-07	7.23272	55454	CSGALNACT2	chondroitin sulfate N-acetylgalactosaminyltransferase 2 [Source:HGNC Symbol;Acc:24292]	2
1108	A_33_P3230090	MTPN	0.753248	10.8355	4.60888	9.9735e-06	2.37044e-05	2.47713	136319	MTPN	myotrophin [Source:HGNC Symbol;Acc:15667]	1
1109	A_33_P3230090	MTPN	0.753248	10.8355	4.60888	9.9735e-06	2.37044e-05	2.47713	767558	MTPN	myotrophin [Source:HGNC Symbol;Acc:15667]	1
113	A_23_P132936	SPCS3	0.752428	11.3484	6.80075	4.01299e-10	1.37513e-09	12.3402	60559	SPCS3	signal peptidase complex subunit 3 homolog (S. cerevisiae) [Source:HGNC Symbol;Acc:26212]	1
391	A_23_P40174	MMP9	0.750907	16.4166	4.79441	4.61837e-06	1.13727e-05	3.21899	4318	MMP9	matrix metallopeptidase 9 (gelatinase B, 92kDa gelatinase, 92kDa type IV collagenase) [Source:HGNC Symbol;Acc:7176]	1
1251	A_33_P3274428		0.750697	16.3836	6.51372	1.68467e-09	5.52331e-09	10.9318	NA		Uncharacterized protein [Source:UniProtKB/TrEMBL;Acc:H7BYR1]	1
1401	A_33_P3332865	STX16-NPEPL1	0.750294	10.6243	6.82526	3.54608e-10	1.22004e-09	12.4617	NA	STX16-NPEPL1	STX16-NPEPL1 readthrough (NMD candidate) [Source:HGNC Symbol;Acc:41993]	1
1402	A_33_P3332865	STX16-NPEPL1	0.750294	10.6243	6.82526	3.54608e-10	1.22004e-09	12.4617	100652930	NPEPL1	aminopeptidase-like 1 [Source:HGNC Symbol;Acc:16244]	1
1403	A_33_P3332865	STX16-NPEPL1	0.750294	10.6243	6.82526	3.54608e-10	1.22004e-09	12.4617	79716	NPEPL1	aminopeptidase-like 1 [Source:HGNC Symbol;Acc:16244]	1
749	A_24_P348265	FCAR	0.748419	10.8412	5.22261	7.28842e-07	1.92683e-06	5.00583	2204	FCAR	Fc fragment of IgA, receptor for [Source:HGNC Symbol;Acc:3608]	1
421	A_23_P46606	LPGAT1	0.742792	12.0501	5.81222	4.96506e-08	1.47998e-07	7.62066	9926	LPGAT1	lysophosphatidylglycerol acyltransferase 1 [Source:HGNC Symbol;Acc:28985]	1
803	A_24_P59667	JAK3	0.741739	14.1206	6.64598	8.72683e-10	2.9115e-09	11.5772	3718	JAK3	Janus kinase 3 [Source:HGNC Symbol;Acc:6193]	1
1742	A_23_P134835	CSGALNACT1	0.740933	10.3029	4.24556	4.25734e-05	9.32027e-05	1.08512	55790	CSGALNACT1	chondroitin sulfate N-acetylgalactosaminyltransferase 1 [Source:HGNC Symbol;Acc:24290]	2
2598	A_24_P244944	MCTP2	0.738975	9.64294	5.04616	1.57752e-06	4.03907e-06	4.25736	55784	MCTP2	multiple C2 domains, transmembrane 2 [Source:HGNC Symbol;Acc:25636]	2
4053	A_33_P3316786	DACH1	0.738897	9.86528	5.03152	1.68076e-06	4.29375e-06	4.19599	1602	DACH1	dachshund homolog 1 (Drosophila) [Source:HGNC Symbol;Acc:2663]	2
1293	A_33_P3290443	SCARNA9	0.736974	12.1977	4.89438	3.02661e-06	7.5843e-06	3.62707	619383	SCARNA9	small Cajal body-specific RNA 9 [Source:HGNC Symbol;Acc:32566]	1
1294	A_33_P3290443	SCARNA9	0.736974	12.1977	4.89438	3.02661e-06	7.5843e-06	3.62707	100158262	SCARNA9	small Cajal body-specific RNA 9 [Source:HGNC Symbol;Acc:32566]	1
237	A_23_P214330	SERPINB1	0.735939	14.068	5.68834	8.84376e-08	2.57321e-07	7.05752	1992	SERPINB1	serpin peptidase inhibitor, clade B (ovalbumin), member 1 [Source:HGNC Symbol;Acc:3311]	1
401	A_23_P4096	CA4	0.725412	11.7513	4.25979	4.02792e-05	8.84638e-05	1.13807	762	CA4	carbonic anhydrase IV [Source:HGNC Symbol;Acc:1375]	1
2360	A_23_P65757	CCNB2	0.724876	8.17699	5.07313	1.40334e-06	3.62025e-06	4.37067	9133	CCNB2	cyclin B2 [Source:HGNC Symbol;Acc:1580]	2
1441	A_33_P3351180	IGHA1	0.724041	13.1451	2.01888	0.0456737	0.0635484	-5.34427	NA	IGHA1	immunoglobulin heavy constant alpha 1 [Source:HGNC Symbol;Acc:5478]	1
1565	A_33_P3405334	GM2A	0.72236	12.3974	5.24246	6.6756e-07	1.7703e-06	5.09106	2760	GM2A	GM2 ganglioside activator [Source:HGNC Symbol;Acc:4367]	1
3273	A_33_P3228023	SCPEP1	0.719575	9.14963	6.25673	5.94435e-09	1.88726e-08	9.69595	59342	SCPEP1	serine carboxypeptidase 1 [Source:HGNC Symbol;Acc:29507]	2
1669	A_23_P109881	ITIH4	0.719163	9.98079	4.17137	5.67128e-05	0.000122197	0.811224	NA		Musculoskeletal embryonic nuclear protein 1 [Source:UniProtKB/TrEMBL;Acc:D6R8Y8]	2
1670	A_23_P109881	ITIH4	0.719163	9.98079	4.17137	5.67128e-05	0.000122197	0.811224	3700	ITIH4	inter-alpha-trypsin inhibitor heavy chain family, member 4 [Source:HGNC Symbol;Acc:6169]	2
286	A_23_P28334	IL18RAP	0.717924	14.2061	5.05154	1.54122e-06	3.95502e-06	4.27991	8807	IL18RAP	interleukin 18 receptor accessory protein [Source:HGNC Symbol;Acc:5989]	1
857	A_32_P140898	FOXN2	0.717809	11.9319	5.47348	2.36909e-07	6.5684e-07	6.09779	3344	FOXN2	forkhead box N2 [Source:HGNC Symbol;Acc:5281]	1
4092	A_33_P3323847	RECQL4	0.715276	8.3615	5.37534	3.69011e-07	1.00514e-06	5.66683	9401	RECQL4	RecQ protein-like 4 [Source:HGNC Symbol;Acc:9949]	2
460	A_23_P58266	S100P	0.713755	16.199	4.91466	2.77619e-06	6.96701e-06	3.71054	6286	S100P	S100 calcium binding protein P [Source:HGNC Symbol;Acc:10504]	1
3139	A_32_P722809	IGKV2-28	0.713441	9.28309	2.38575	0.0185698	0.0276884	-4.56408	NA	IGKV2D-28	immunoglobulin kappa variable 2D-28 [Source:HGNC Symbol;Acc:5799]	2
3140	A_32_P722809	IGKV2-28	0.713441	9.28309	2.38575	0.0185698	0.0276884	-4.56408	NA	IGKV2-28	immunoglobulin kappa variable 2-28 [Source:HGNC Symbol;Acc:5783]	2
4439	A_33_P3401753	GPR42	0.713282	8.03288	4.28835	3.6029e-05	7.94361e-05	1.24472	NA	GPR42	G protein-coupled receptor 42 (gene/pseudogene) [Source:HGNC Symbol;Acc:4500]	2
2545	A_24_P202567	ITPKC	0.71071	10.2352	4.68648	7.24445e-06	1.74614e-05	2.78493	80271	ITPKC	inositol-trisphosphate 3-kinase C [Source:HGNC Symbol;Acc:14897]	2
1760	A_23_P140384	CTSG	0.708967	10.2784	1.99355	0.048414	0.0670605	-5.39368	1511	CTSG	cathepsin G [Source:HGNC Symbol;Acc:2532]	2
225	A_23_P209625	CYP1B1	0.708196	12.6034	4.37181	2.5936e-05	5.84673e-05	1.55942	1545	CYP1B1	cytochrome P450, family 1, subfamily B, polypeptide 1 [Source:HGNC Symbol;Acc:2597]	1
4146	A_33_P3340847	CARD6	0.706393	9.88	5.81796	4.83321e-08	1.44446e-07	7.64693	84674	CARD6	caspase recruitment domain family, member 6 [Source:HGNC Symbol;Acc:16394]	2
2738	A_24_P325520	SORT1	0.699328	10.7316	4.41167	2.2136e-05	5.05352e-05	1.71128	6272	SORT1	sortilin 1 [Source:HGNC Symbol;Acc:11186]	2
3534	A_33_P3251412	IGLV3-21	0.693553	9.10064	2.97177	0.00356241	0.00592231	-3.07597	NA	IGLV3-21	immunoglobulin lambda variable 3-21 [Source:HGNC Symbol;Acc:5905]	2
2224	A_23_P415411	HIST1H4E	0.692727	10.0176	4.06923	8.37058e-05	0.000175376	0.4401	121504	HIST1H4E	histone cluster 1, H4e [Source:HGNC Symbol;Acc:4790]	2
2225	A_23_P415411	HIST1H4E	0.692727	10.0176	4.06923	8.37058e-05	0.000175376	0.4401	554313	HIST1H4E	histone cluster 1, H4e [Source:HGNC Symbol;Acc:4790]	2
2226	A_23_P415411	HIST1H4E	0.692727	10.0176	4.06923	8.37058e-05	0.000175376	0.4401	8370	HIST1H4E	histone cluster 1, H4e [Source:HGNC Symbol;Acc:4790]	2
2227	A_23_P415411	HIST1H4E	0.692727	10.0176	4.06923	8.37058e-05	0.000175376	0.4401	8366	HIST1H4E	histone cluster 1, H4e [Source:HGNC Symbol;Acc:4790]	2
2228	A_23_P415411	HIST1H4E	0.692727	10.0176	4.06923	8.37058e-05	0.000175376	0.4401	8361	HIST1H4E	histone cluster 1, H4e [Source:HGNC Symbol;Acc:4790]	2
2229	A_23_P415411	HIST1H4E	0.692727	10.0176	4.06923	8.37058e-05	0.000175376	0.4401	8368	HIST1H4E	histone cluster 1, H4e [Source:HGNC Symbol;Acc:4790]	2
2230	A_23_P415411	HIST1H4E	0.692727	10.0176	4.06923	8.37058e-05	0.000175376	0.4401	8367	HIST1H4E	histone cluster 1, H4e [Source:HGNC Symbol;Acc:4790]	2
2231	A_23_P415411	HIST1H4E	0.692727	10.0176	4.06923	8.37058e-05	0.000175376	0.4401	8365	HIST1H4E	histone cluster 1, H4e [Source:HGNC Symbol;Acc:4790]	2
2232	A_23_P415411	HIST1H4E	0.692727	10.0176	4.06923	8.37058e-05	0.000175376	0.4401	8359	HIST1H4E	histone cluster 1, H4e [Source:HGNC Symbol;Acc:4790]	2
2233	A_23_P415411	HIST1H4E	0.692727	10.0176	4.06923	8.37058e-05	0.000175376	0.4401	8294	HIST1H4E	histone cluster 1, H4e [Source:HGNC Symbol;Acc:4790]	2
2234	A_23_P415411	HIST1H4E	0.692727	10.0176	4.06923	8.37058e-05	0.000175376	0.4401	8360	HIST1H4E	histone cluster 1, H4e [Source:HGNC Symbol;Acc:4790]	2
2235	A_23_P415411	HIST1H4E	0.692727	10.0176	4.06923	8.37058e-05	0.000175376	0.4401	8362	HIST1H4E	histone cluster 1, H4e [Source:HGNC Symbol;Acc:4790]	2
2236	A_23_P415411	HIST1H4E	0.692727	10.0176	4.06923	8.37058e-05	0.000175376	0.4401	8364	HIST1H4E	histone cluster 1, H4e [Source:HGNC Symbol;Acc:4790]	2
2237	A_23_P415411	HIST1H4E	0.692727	10.0176	4.06923	8.37058e-05	0.000175376	0.4401	8363	HIST1H4E	histone cluster 1, H4e [Source:HGNC Symbol;Acc:4790]	2
1749	A_23_P137366	C1QB	0.692282	10.321	2.59787	0.0105251	0.0162986	-4.05898	713	C1QB	complement component 1, q subcomponent, B chain [Source:HGNC Symbol;Acc:1242]	2
204	A_23_P1782	CD82	0.69083	12.6591	4.52652	1.39517e-05	3.25921e-05	2.15437	3732	CD82	CD82 molecule [Source:HGNC Symbol;Acc:6210]	1
1411	A_33_P3336632	RNA28S5	0.690328	14.1581	2.17074	0.0318716	0.0454946	-5.03591	102464835	RNA28S5	RNA, 28S ribosomal 5 [Source:HGNC Symbol;Acc:37659]	1
1412	A_33_P3336632	RNA28S5	0.690328	14.1581	2.17074	0.0318716	0.0454946	-5.03591	100008589	RNA28S5	RNA, 28S ribosomal 5 [Source:HGNC Symbol;Acc:37659]	1
1413	A_33_P3336632	RNA28S5	0.690328	14.1581	2.17074	0.0318716	0.0454946	-5.03591	100861532	RNA28S5	RNA, 28S ribosomal 5 [Source:HGNC Symbol;Acc:37659]	1
2881	A_24_P927716		0.689765	9.12408	4.40528	2.27067e-05	5.17689e-05	1.68687	643036			2
2359	A_23_P65674	TMOD3	0.689	9.90001	5.38329	3.56055e-07	9.72952e-07	5.70158	29766	TMOD3	tropomodulin 3 (ubiquitous) [Source:HGNC Symbol;Acc:11873]	2
1867	A_23_P167168	IGJ	0.688944	10.141	2.28359	0.0241106	0.0352267	-4.79336	3512	IGJ	immunoglobulin J polypeptide, linker protein for immunoglobulin alpha and mu polypeptides [Source:HGNC Symbol;Acc:5713]	2
4128	A_33_P3335910	SYNE1	0.688577	8.6491	5.14334	1.03303e-06	2.70172e-06	4.66753	23345	SYNE1	spectrin repeat containing, nuclear envelope 1 [Source:HGNC Symbol;Acc:17089]	2
2305	A_23_P50096	TYMS	0.685829	8.47078	3.8882	0.000164233	0.000329721	-0.200285	7298	TYMS	thymidylate synthetase [Source:HGNC Symbol;Acc:12441]	2
10	A_23_P104464	ALOX5	0.685135	14.961	6.31468	4.48246e-09	1.43514e-08	9.97243	240	ALOX5	arachidonate 5-lipoxygenase [Source:HGNC Symbol;Acc:435]	1
3769	A_33_P3269803	CLSTN3	0.685024	10.064	5.71084	7.9675e-08	2.33017e-07	7.15926	9746	CLSTN3	calsyntenin 3 [Source:HGNC Symbol;Acc:18371]	2
2421	A_23_P84596	MZB1	0.684077	9.33233	2.50914	0.0134027	0.0204121	-4.275	51237	MZB1	marginal zone B and B1 cell-specific protein [Source:HGNC Symbol;Acc:30125]	2
3549	A_33_P3255354	NT5C2	0.682924	9.23103	4.65525	8.24236e-06	1.97689e-05	2.66063	22978	NT5C2	5'-nucleotidase, cytosolic II [Source:HGNC Symbol;Acc:8022]	2
748	A_24_P347378	ALOX5AP	0.68237	14.4349	5.22332	7.26562e-07	1.92229e-06	5.00887	241	ALOX5AP	arachidonate 5-lipoxygenase-activating protein [Source:HGNC Symbol;Acc:436]	1
2932	A_32_P157927	IGKV4-1	0.680647	9.54079	2.39168	0.0182862	0.0272894	-4.5505	NA	IGKV4-1	immunoglobulin kappa variable 4-1 [Source:HGNC Symbol;Acc:5834]	2
1031	A_33_P3221960	IL18RAP	0.679852	13.7259	4.56679	1.18458e-05	2.79276e-05	2.31165	8807	IL18RAP	interleukin 18 receptor accessory protein [Source:HGNC Symbol;Acc:5989]	1
1552	A_33_P3397599	LILRA6	0.678047	13.804	3.72782	0.000293206	0.000565693	-0.748583	NA	LILRA6	leukocyte immunoglobulin-like receptor, subfamily A (with TM domain), member 6 [Source:HGNC Symbol;Acc:15495]	1
4192	A_33_P3355230	LAIR1	0.677362	9.47986	4.47797	1.69735e-05	3.91424e-05	1.96607	3903			2
4193	A_33_P3355230	LAIR1	0.677362	9.47986	4.47797	1.69735e-05	3.91424e-05	1.96607	3903	LAIR1	leukocyte-associated immunoglobulin-like receptor 1 [Source:HGNC Symbol;Acc:6477]	2
4136	A_33_P3337609	IGKV1OR2-3	0.676253	9.08835	2.47368	0.0147368	0.0222848	-4.35942	NA	IGKV1OR2-3	immunoglobulin kappa variable 1/OR2-3 (pseudogene) [Source:HGNC Symbol;Acc:5769]	2
250	A_23_P23221	GADD45A	0.675162	11.7918	3.90367	0.000155169	0.000312629	-0.146459	1647	GADD45A	growth arrest and DNA-damage-inducible, alpha [Source:HGNC Symbol;Acc:4095]	1
755	A_24_P353619	ALPL	0.674826	11.0291	3.14271	0.00209788	0.00358901	-2.58845	249	ALPL	alkaline phosphatase, liver/bone/kidney [Source:HGNC Symbol;Acc:438]	1
1398	A_33_P3332348	RN7SL2	0.673877	16.0472	4.05932	8.68979e-05	0.000181396	0.404468	378706	RN7SL2	RNA, 7SL, cytoplasmic 2 [Source:HGNC Symbol;Acc:23134]	1
1399	A_33_P3332348	RN7SL2	0.673877	16.0472	4.05932	8.68979e-05	0.000181396	0.404468	6029	RN7SL1	RNA, 7SL, cytoplasmic 1 [Source:HGNC Symbol;Acc:10038]	1
587	A_23_P94501	ANXA1	0.673724	14.1335	5.80175	5.21463e-08	1.55031e-07	7.5728	301	ANXA1	annexin A1 [Source:HGNC Symbol;Acc:533]	1
1665	A_23_P107421	TK1	0.673072	11.015	3.44581	0.000779535	0.00142276	-1.6676	7083	TK1	thymidine kinase 1, soluble [Source:HGNC Symbol;Acc:11830]	2
3801	A_33_P3273969	ZC3H11A	0.671959	10.4551	4.40063	2.31311e-05	5.26661e-05	1.66912	441155	ZC3H11A	zinc finger CCCH-type containing 11A [Source:HGNC Symbol;Acc:29093]	2
3802	A_33_P3273969	ZC3H11A	0.671959	10.4551	4.40063	2.31311e-05	5.26661e-05	1.66912	9877	ZC3H11A	zinc finger CCCH-type containing 11A [Source:HGNC Symbol;Acc:29093]	2
137	A_23_P141394	WIPI1	0.669096	11.7046	6.26191	5.79649e-09	1.84203e-08	9.72062	55062	WIPI1	WD repeat domain, phosphoinositide interacting 1 [Source:HGNC Symbol;Acc:25471]	1
2044	A_23_P29851	LRPAP1	0.66836	10.5223	5.29061	5.39037e-07	1.44633e-06	5.29867	4043	LRPAP1	low density lipoprotein receptor-related protein associated protein 1 [Source:HGNC Symbol;Acc:6701]	2
2440	A_23_P91140	PECR	0.668282	9.15201	5.35128	4.11075e-07	1.11438e-06	5.56192	55825	PECR	peroxisomal trans-2-enoyl-CoA reductase [Source:HGNC Symbol;Acc:18281]	2
1806	A_23_P150903	FAR2	0.667605	8.9949	4.60434	1.0161e-05	2.41333e-05	2.4592	55711	FAR2	fatty acyl CoA reductase 2 [Source:HGNC Symbol;Acc:25531]	2
996	A_33_P3212823	NPIPB11	0.664925	16.3075	6.12467	1.12575e-08	3.52171e-08	9.07086	100288332	NPIPB3	nuclear pore complex interacting protein family, member B3 [Source:HGNC Symbol;Acc:28989]	1
997	A_33_P3212823	NPIPB11	0.664925	16.3075	6.12467	1.12575e-08	3.52171e-08	9.07086	613037	NPIPB5	nuclear pore complex interacting protein family, member B5 [Source:HGNC Symbol;Acc:37233]	1
998	A_33_P3212823	NPIPB11	0.664925	16.3075	6.12467	1.12575e-08	3.52171e-08	9.07086	100132247	NPIPB5	nuclear pore complex interacting protein family, member B5 [Source:HGNC Symbol;Acc:37233]	1
999	A_33_P3212823	NPIPB11	0.664925	16.3075	6.12467	1.12575e-08	3.52171e-08	9.07086	440345	NPIPB5	nuclear pore complex interacting protein family, member B5 [Source:HGNC Symbol;Acc:37233]	1
1000	A_33_P3212823	NPIPB11	0.664925	16.3075	6.12467	1.12575e-08	3.52171e-08	9.07086	728888	NPIPB11	nuclear pore complex interacting protein family, member B11 [Source:HGNC Symbol;Acc:37453]	1
1001	A_33_P3212823	NPIPB11	0.664925	16.3075	6.12467	1.12575e-08	3.52171e-08	9.07086	NA		Uncharacterized protein [Source:UniProtKB/TrEMBL;Acc:A8MQ56]	1
1002	A_33_P3212823	NPIPB11	0.664925	16.3075	6.12467	1.12575e-08	3.52171e-08	9.07086	101929910		Putative NPIP-like protein LOC613037 [Source:UniProtKB/Swiss-Prot;Acc:A6NJU9]	1
1003	A_33_P3212823	NPIPB11	0.664925	16.3075	6.12467	1.12575e-08	3.52171e-08	9.07086	595101			1
1004	A_33_P3212823	NPIPB11	0.664925	16.3075	6.12467	1.12575e-08	3.52171e-08	9.07086	23117	NPIPB4	nuclear pore complex interacting protein family, member B4 [Source:HGNC Symbol;Acc:41985]	1
1005	A_33_P3212823	NPIPB11	0.664925	16.3075	6.12467	1.12575e-08	3.52171e-08	9.07086	101929906			1
1006	A_33_P3212823	NPIPB11	0.664925	16.3075	6.12467	1.12575e-08	3.52171e-08	9.07086	100288332	NPIPB5	nuclear pore complex interacting protein family, member B5 [Source:HGNC Symbol;Acc:37233]	1
1007	A_33_P3212823	NPIPB11	0.664925	16.3075	6.12467	1.12575e-08	3.52171e-08	9.07086	100288332	NPIPB4	nuclear pore complex interacting protein family, member B4 [Source:HGNC Symbol;Acc:41985]	1
1008	A_33_P3212823	NPIPB11	0.664925	16.3075	6.12467	1.12575e-08	3.52171e-08	9.07086	101929906	NPIPB5	nuclear pore complex interacting protein family, member B5 [Source:HGNC Symbol;Acc:37233]	1
1009	A_33_P3212823	NPIPB11	0.664925	16.3075	6.12467	1.12575e-08	3.52171e-08	9.07086	101929910	NPIPB4	nuclear pore complex interacting protein family, member B4 [Source:HGNC Symbol;Acc:41985]	1
2240	A_23_P41664	IPO11	0.66309	8.27022	5.08662	1.32337e-06	3.42171e-06	4.42751	51194	IPO11	importin 11 [Source:HGNC Symbol;Acc:20628]	2
2241	A_23_P41664	IPO11	0.66309	8.27022	5.08662	1.32337e-06	3.42171e-06	4.42751	100130733	LRRC70	leucine rich repeat containing 70 [Source:HGNC Symbol;Acc:35155]	2
1471	A_33_P3364811	PTPRC	0.661271	12.6476	4.74046	5.78847e-06	1.40713e-05	3.00117	5788	PTPRC	protein tyrosine phosphatase, receptor type, C [Source:HGNC Symbol;Acc:9666]	1
81	A_23_P121716	ANXA3	0.660836	12.9328	4.39034	2.40972e-05	5.47197e-05	1.62989	306	ANXA3	annexin A3 [Source:HGNC Symbol;Acc:541]	1
1554	A_33_P3397795	PCNXL4	0.659294	11.5523	4.05473	8.84155e-05	0.000184338	0.387987	64430	PCNXL4	pecanex-like 4 (Drosophila) [Source:HGNC Symbol;Acc:20349]	1
3159	A_33_P3211804	RUNX1	0.657132	9.78254	5.63584	1.12725e-07	3.24941e-07	6.82101	100506403	RUNX1	runt-related transcription factor 1 [Source:HGNC Symbol;Acc:10471]	2
3160	A_33_P3211804	RUNX1	0.657132	9.78254	5.63584	1.12725e-07	3.24941e-07	6.82101	861	RUNX1	runt-related transcription factor 1 [Source:HGNC Symbol;Acc:10471]	2
3161	A_33_P3211804	RUNX1	0.657132	9.78254	5.63584	1.12725e-07	3.24941e-07	6.82101	101928269	RUNX1	runt-related transcription factor 1 [Source:HGNC Symbol;Acc:10471]	2
4051	A_33_P3316505	SNHG3	0.657108	8.71979	4.15834	5.96217e-05	0.00012782	0.763493	6080	SNHG3	small nucleolar RNA host gene 3 (non-protein coding) [Source:HGNC Symbol;Acc:10118]	2
4052	A_33_P3316505	SNHG3	0.657108	8.71979	4.15834	5.96217e-05	0.00012782	0.763493	8420	SNHG3	small nucleolar RNA host gene 3 (non-protein coding) [Source:HGNC Symbol;Acc:10118]	2
1037	A_33_P3223874		0.656498	12.4537	4.34853	2.84383e-05	6.37294e-05	1.47118	NA			1
3755	A_33_P3266255	CSGALNACT2	0.653192	8.3563	5.68122	9.14025e-08	2.65355e-07	7.02538	55454	CSGALNACT2	chondroitin sulfate N-acetylgalactosaminyltransferase 2 [Source:HGNC Symbol;Acc:24292]	2
703	A_24_P261259	PFKFB3	0.652944	11.9099	3.69871	0.000325144	0.000622737	-0.846135	5209	PFKFB3	6-phosphofructo-2-kinase/fructose-2,6-biphosphatase 3 [Source:HGNC Symbol;Acc:8874]	1
2930	A_32_P151366	SIRT5	0.652606	8.97137	5.54934	1.67691e-07	4.74961e-07	6.43413	23408	SIRT5	sirtuin 5 [Source:HGNC Symbol;Acc:14933]	2
2873	A_24_P873659	MALAT1	0.652572	10.0871	4.54658	1.28612e-05	3.01685e-05	2.23259	378938	MALAT1	metastasis associated lung adenocarcinoma transcript 1 (non-protein coding) [Source:HGNC Symbol;Acc:29665]	2
952	A_32_P47754	SLC2A14	0.65148	13.4128	6.07439	1.43315e-08	4.44265e-08	8.83469	144195	SLC2A14	solute carrier family 2 (facilitated glucose transporter), member 14 [Source:HGNC Symbol;Acc:18301]	1
2696	A_24_P283288	MAPK14	0.650651	10.4702	4.66082	8.05512e-06	1.93334e-05	2.68276	1432	MAPK14	mitogen-activated protein kinase 14 [Source:HGNC Symbol;Acc:6876]	2
3813	A_33_P3275055	ST6GALNAC3	0.650448	8.60481	5.1231	1.12873e-06	2.94073e-06	4.58166	256435	ST6GALNAC3	ST6 (alpha-N-acetyl-neuraminyl-2,3-beta-galactosyl-1,3)-N-acetylgalactosaminide alpha-2,6-sialyltransferase 3 [Source:HGNC Symbol;Acc:19343]	2
22	A_23_P110473	NAIP	0.650175	12.8803	4.16961	5.70978e-05	0.000122872	0.804766	4671	NAIP	NLR family, apoptosis inhibitory protein [Source:HGNC Symbol;Acc:7634]	1
2498	A_24_P117029	LDLR	0.648038	9.23191	4.30862	3.32775e-05	7.37986e-05	1.32073	3949	LDLR	low density lipoprotein receptor [Source:HGNC Symbol;Acc:6547]	2
1776	A_23_P142345	PRTN3	0.64784	8.31356	2.74844	0.00688984	0.0109986	-3.67714	5657	PRTN3	proteinase 3 [Source:HGNC Symbol;Acc:9495]	2
2697	A_24_P286114	SLC1A3	0.647677	8.67535	3.46573	0.000728805	0.00133445	-1.60463	6507	SLC1A3	solute carrier family 1 (glial high affinity glutamate transporter), member 3 [Source:HGNC Symbol;Acc:10941]	2
1175	A_33_P3258977	CLEC4D	0.647388	10.8749	3.53962	0.000566434	0.0010501	-1.36838	338339	CLEC4D	C-type lectin domain family 4, member D [Source:HGNC Symbol;Acc:14554]	1
3893	A_33_P3290343	CYP1B1	0.64514	10.1065	4.39361	2.3786e-05	5.40851e-05	1.64235	1545	CYP1B1	cytochrome P450, family 1, subfamily B, polypeptide 1 [Source:HGNC Symbol;Acc:2597]	2
2455	A_23_P93258	HIST1H3B	0.643078	10.0733	3.75289	0.000268105	0.000519026	-0.664078	8356	HIST1H3B	histone cluster 1, H3b [Source:HGNC Symbol;Acc:4776]	2
2456	A_23_P93258	HIST1H3B	0.643078	10.0733	3.75289	0.000268105	0.000519026	-0.664078	8354	HIST1H3B	histone cluster 1, H3b [Source:HGNC Symbol;Acc:4776]	2
2457	A_23_P93258	HIST1H3B	0.643078	10.0733	3.75289	0.000268105	0.000519026	-0.664078	8358	HIST1H3B	histone cluster 1, H3b [Source:HGNC Symbol;Acc:4776]	2
2458	A_23_P93258	HIST1H3B	0.643078	10.0733	3.75289	0.000268105	0.000519026	-0.664078	8351	HIST1H3B	histone cluster 1, H3b [Source:HGNC Symbol;Acc:4776]	2
2459	A_23_P93258	HIST1H3B	0.643078	10.0733	3.75289	0.000268105	0.000519026	-0.664078	8355	HIST1H3B	histone cluster 1, H3b [Source:HGNC Symbol;Acc:4776]	2
2460	A_23_P93258	HIST1H3B	0.643078	10.0733	3.75289	0.000268105	0.000519026	-0.664078	8353	HIST1H3B	histone cluster 1, H3b [Source:HGNC Symbol;Acc:4776]	2
2461	A_23_P93258	HIST1H3B	0.643078	10.0733	3.75289	0.000268105	0.000519026	-0.664078	8968	HIST1H3B	histone cluster 1, H3b [Source:HGNC Symbol;Acc:4776]	2
2462	A_23_P93258	HIST1H3B	0.643078	10.0733	3.75289	0.000268105	0.000519026	-0.664078	8352	HIST1H3B	histone cluster 1, H3b [Source:HGNC Symbol;Acc:4776]	2
2463	A_23_P93258	HIST1H3B	0.643078	10.0733	3.75289	0.000268105	0.000519026	-0.664078	8357	HIST1H3B	histone cluster 1, H3b [Source:HGNC Symbol;Acc:4776]	2
2464	A_23_P93258	HIST1H3B	0.643078	10.0733	3.75289	0.000268105	0.000519026	-0.664078	8350	HIST1H3B	histone cluster 1, H3b [Source:HGNC Symbol;Acc:4776]	2
1462	A_33_P3359900	EMB	0.642766	11.7327	5.75193	6.58093e-08	1.94297e-07	7.34574	133418	EMB	embigin [Source:HGNC Symbol;Acc:30465]	1
4525	A_33_P3422787	WWTR1-AS1	0.642552	9.29643	3.70347	0.000319711	0.000615092	-0.830242	100128025	WWTR1-AS1	WWTR1 antisense RNA 1 [Source:HGNC Symbol;Acc:41035]	2
238	A_23_P214603	FLOT1	0.641983	13.0178	5.05093	1.54526e-06	3.96242e-06	4.27737	10211	FLOT1	flotillin 1 [Source:HGNC Symbol;Acc:3757]	1
2080	A_23_P310911	BLMH	0.641527	9.10093	4.73502	5.92109e-06	1.43732e-05	2.97933	642	BLMH	bleomycin hydrolase [Source:HGNC Symbol;Acc:1059]	2
4579	A_33_P3764802	SIRT5	0.641319	9.26193	4.99417	1.97468e-06	5.0258e-06	4.04001	23408	SIRT5	sirtuin 5 [Source:HGNC Symbol;Acc:14933]	2
1831	A_23_P156748	ANKS1A	0.64088	10.6042	5.32866	4.54881e-07	1.22534e-06	5.46354	23294	ANKS1A	ankyrin repeat and sterile alpha motif domain containing 1A [Source:HGNC Symbol;Acc:20961]	2
2124	A_23_P336554	IL1RAP	0.640838	8.90796	4.01458	0.000102817	0.000211393	0.244416	3556	IL1RAP	interleukin 1 receptor accessory protein [Source:HGNC Symbol;Acc:5995]	2
3777	A_33_P3270451	TXNDC5	0.638869	8.61712	2.46476	0.0150906	0.0227895	-4.38048	NA	BLOC1S5-TXNDC5	BLOC1S5-TXNDC5 readthrough (NMD candidate) [Source:HGNC Symbol;Acc:42001]	2
3778	A_33_P3270451	TXNDC5	0.638869	8.61712	2.46476	0.0150906	0.0227895	-4.38048	81567	TXNDC5	thioredoxin domain containing 5 (endoplasmic reticulum) [Source:HGNC Symbol;Acc:21073]	2
2789	A_24_P38081	FKBP5	0.638305	10.8913	3.58039	0.000492122	0.000918324	-1.23632	2289	FKBP5	FK506 binding protein 5 [Source:HGNC Symbol;Acc:3721]	2
2520	A_24_P15388	IGHV3-74	0.638098	8.41641	2.68368	0.00828441	0.0130178	-3.84372	NA	IGHV3-74	immunoglobulin heavy variable 3-74 [Source:HGNC Symbol;Acc:5624]	2
1811	A_23_P151791	LTB4R	0.637671	9.71386	5.03442	1.6598e-06	4.24338e-06	4.20814	1241	LTB4R	leukotriene B4 receptor [Source:HGNC Symbol;Acc:6713]	2
4494	A_33_P3415430	HSPA1B	0.637329	9.85395	4.17077	5.68419e-05	0.000122398	0.809053	3304	HSPA1B	heat shock 70kDa protein 1B [Source:HGNC Symbol;Acc:5233]	2
4495	A_33_P3415430	HSPA1B	0.637329	9.85395	4.17077	5.68419e-05	0.000122398	0.809053	3303	HSPA1B	heat shock 70kDa protein 1B [Source:HGNC Symbol;Acc:5233]	2
3889	A_33_P3289246	IGHV3-9	0.63698	8.4414	2.996	0.00330906	0.00552264	-3.00829	NA	IGHV3-9	immunoglobulin heavy variable 3-9 [Source:HGNC Symbol;Acc:5628]	2
2919	A_32_P142440	PCSK9	0.635048	7.47601	4.03825	9.40766e-05	0.000194951	0.328922	255738	PCSK9	proprotein convertase subtilisin/kexin type 9 [Source:HGNC Symbol;Acc:20001]	2
4194	A_33_P3355407	SNHG3	0.634011	9.16503	3.81336	0.000215686	0.000424776	-0.458409	6080	SNHG3	small nucleolar RNA host gene 3 (non-protein coding) [Source:HGNC Symbol;Acc:10118]	2
4195	A_33_P3355407	SNHG3	0.634011	9.16503	3.81336	0.000215686	0.000424776	-0.458409	8420	SNHG3	small nucleolar RNA host gene 3 (non-protein coding) [Source:HGNC Symbol;Acc:10118]	2
4196	A_33_P3355407	SNHG3	0.634011	9.16503	3.81336	0.000215686	0.000424776	-0.458409	6081	SNORA73B	small nucleolar RNA, H/ACA box 73B [Source:HGNC Symbol;Acc:10116]	2
4197	A_33_P3355407	SNHG3	0.634011	9.16503	3.81336	0.000215686	0.000424776	-0.458409	26768	SNORA73B	small nucleolar RNA, H/ACA box 73B [Source:HGNC Symbol;Acc:10116]	2
2522	A_24_P156490	KCNMA1	0.633575	7.5343	4.14145	6.36046e-05	0.000135846	0.701807	3778	KCNMA1	potassium large conductance calcium-activated channel, subfamily M, alpha member 1 [Source:HGNC Symbol;Acc:6284]	2
1703	A_23_P122007	C5orf30	0.632028	8.66711	3.8005	0.000225948	0.000443196	-0.50238	90355	C5orf30	chromosome 5 open reading frame 30 [Source:HGNC Symbol;Acc:25052]	2
2270	A_23_P430411	ITGB2	0.631613	9.38694	4.45301	1.87642e-05	4.3097e-05	1.8698	3689	ITGB2	integrin, beta 2 (complement component 3 receptor 3 and 4 subunit) [Source:HGNC Symbol;Acc:6155]	2
62	A_23_P119042	NKG7	0.630888	13.546	3.52779	0.000589903	0.00109124	-1.40648	4818	NKG7	natural killer cell group 7 sequence [Source:HGNC Symbol;Acc:7830]	1
694	A_24_P239076	IGLL3P	0.63045	12.3176	2.31589	0.0222197	0.0327302	-4.72187	NA	IGLL3P	immunoglobulin lambda-like polypeptide 3, pseudogene [Source:HGNC Symbol;Acc:5872]	1
1736	A_23_P131789	BPI	0.629971	8.46	3.33634	0.00112289	0.00200755	-2.00833	671	BPI	bactericidal/permeability-increasing protein [Source:HGNC Symbol;Acc:1095]	2
1737	A_23_P131789	BPI	0.629971	8.46	3.33634	0.00112289	0.00200755	-2.00833	149684	BPI	bactericidal/permeability-increasing protein [Source:HGNC Symbol;Acc:1095]	2
4577	A_33_P3713357	ALCAM	0.62984	8.72163	4.96009	2.28602e-06	5.78367e-06	3.89838	214	ALCAM	activated leukocyte cell adhesion molecule [Source:HGNC Symbol;Acc:400]	2
267	A_23_P259506	CYSTM1	0.629803	14.1356	3.45715	0.000750252	0.00137288	-1.63177	84418	CYSTM1	cysteine-rich transmembrane module containing 1 [Source:HGNC Symbol;Acc:30239]	1
3216	A_33_P3220277	RRBP1	0.629437	8.59352	5.21367	7.58216e-07	1.99675e-06	4.96749	6238	RRBP1	ribosome binding protein 1 [Source:HGNC Symbol;Acc:10448]	2
643	A_24_P161293	NBPF12	0.62844	12.4858	3.46923	0.00072021	0.00131942	-1.59352	NA	NBPF12	neuroblastoma breakpoint family, member 12 [Source:HGNC Symbol;Acc:24297]	1
1780	A_23_P143845	TIPARP	0.627811	9.91792	5.65762	1.01947e-07	2.9512e-07	6.91895	25976	TIPARP	TCDD-inducible poly(ADP-ribose) polymerase [Source:HGNC Symbol;Acc:23696]	2
2365	A_23_P67980	KLF7	0.627397	9.04354	5.3149	4.83729e-07	1.301e-06	5.40381	8609	KLF7	Kruppel-like factor 7 (ubiquitous) [Source:HGNC Symbol;Acc:6350]	2
67	A_23_P119835	NLRC4	0.627266	11.7392	4.91613	2.75886e-06	6.92861e-06	3.71659	58484	NLRC4	NLR family, CARD domain containing 4 [Source:HGNC Symbol;Acc:16412]	1
2026	A_23_P256821	CR1	0.62696	9.7055	4.15695	5.99389e-05	0.000128419	0.758431	1378	CR1	complement component (3b/4b) receptor 1 (Knops blood group) [Source:HGNC Symbol;Acc:2334]	2
2016	A_23_P253602	BMX	0.626618	10.2946	4.49221	1.60275e-05	3.71111e-05	2.02113	660	BMX	BMX non-receptor tyrosine kinase [Source:HGNC Symbol;Acc:1079]	2
1655	A_23_P104471	DUSP13	0.626354	9.35346	3.06583	0.00266894	0.00449166	-2.8106	51207	DUSP13	dual specificity phosphatase 13 [Source:HGNC Symbol;Acc:19681]	2
3141	A_32_P78816	PSPHP1	0.625722	8.30832	3.5013	0.000645821	0.00118888	-1.4914	NA	PSPHP1	phosphoserine phosphatase pseudogene 1 [Source:HGNC Symbol;Acc:9578]	2
1657	A_23_P104651	CDCA5	0.623678	7.84941	4.89355	3.03728e-06	7.60546e-06	3.62367	113130	CDCA5	cell division cycle associated 5 [Source:HGNC Symbol;Acc:14626]	2
3974	A_33_P3301394	HMGN2P25	0.621443	10.2267	4.08025	8.02859e-05	0.000169041	0.479825	NA	HMGN2P25	high mobility group nucleosomal binding domain 2 pseudogene 25 [Source:HGNC Symbol;Acc:39392]	2
473	A_23_P6344	SDF2L1	0.620043	12.1177	4.81447	4.24463e-06	1.04993e-05	3.30043	23753	SDF2L1	stromal cell-derived factor 2-like 1 [Source:HGNC Symbol;Acc:10676]	1
4234	A_33_P3364959		0.619875	9.69468	2.20399	0.0293861	0.042202	-4.96563	NA	IGLV2-23	immunoglobulin lambda variable 2-23 [Source:HGNC Symbol;Acc:5890]	2
4235	A_33_P3364959		0.619875	9.69468	2.20399	0.0293861	0.042202	-4.96563	NA			2
4386	A_33_P3387831	CENPM	0.619429	8.75341	4.20405	5.0002e-05	0.000108353	0.931453	79019	CENPM	centromere protein M [Source:HGNC Symbol;Acc:18352]	2
1599	A_33_P3422298	IGLC6	0.619087	12.0721	2.00445	0.0472175	0.0655894	-5.37248	NA	IGLC6	immunoglobulin lambda constant 6 (Kern+Oz- marker, gene/pseudogene) [Source:HGNC Symbol;Acc:5860]	1
948	A_32_P44568	LDHAP4	0.618883	11.546	4.06062	8.64714e-05	0.000180616	0.409152	NA	LDHAP4	lactate dehydrogenase A pseudogene 4 [Source:HGNC Symbol;Acc:6539]	1
1795	A_23_P148121	EHBP1L1	0.618555	10.3238	5.21851	7.42177e-07	1.95753e-06	4.98824	254102	EHBP1L1	EH domain binding protein 1-like 1 [Source:HGNC Symbol;Acc:30682]	2
1790	A_23_P145957	TPK1	0.61738	10.0977	4.30526	3.3718e-05	7.46301e-05	1.30815	27010	TPK1	thiamin pyrophosphokinase 1 [Source:HGNC Symbol;Acc:17358]	2
612	A_24_P108451	GPI	0.616023	12.2597	4.12056	6.88854e-05	0.00014621	0.625758	2821	GPI	glucose-6-phosphate isomerase [Source:HGNC Symbol;Acc:4458]	1
3792	A_33_P3272773	ZNF217	0.615294	9.0085	4.45172	1.88608e-05	4.32899e-05	1.86487	7764	ZNF217	zinc finger protein 217 [Source:HGNC Symbol;Acc:13009]	2
900	A_32_P212373		0.614417	11.156	5.05563	1.51407e-06	3.89414e-06	4.29712	101927626			1
1151	A_33_P3251148	TSPO	0.614339	16.7114	5.60694	1.28767e-07	3.68385e-07	6.69136	706	TSPO	translocator protein (18kDa) [Source:HGNC Symbol;Acc:1158]	1
1770	A_23_P141893	PPM1N	0.614279	9.89301	3.70021	0.000323424	0.000620487	-0.841133	147699	PPM1N	protein phosphatase, Mg2+/Mn2+ dependent, 1N (putative) [Source:HGNC Symbol;Acc:26845]	2
1124	A_33_P3239587	MXRA7	0.613516	11.0585	3.15483	0.00201893	0.00346261	-2.55298	439921	MXRA7	matrix-remodelling associated 7 [Source:HGNC Symbol;Acc:7541]	1
2953	A_32_P194115		0.612683	9.10702	5.37353	3.72023e-07	1.01253e-06	5.65893	NA			2
2954	A_32_P194115		0.612683	9.10702	5.37353	3.72023e-07	1.01253e-06	5.65893	25777	SUN2	Sad1 and UNC84 domain containing 2 [Source:HGNC Symbol;Acc:14210]	2
2343	A_23_P59138	POU5F1	0.61242	9.24443	4.5867	1.09213e-05	2.58311e-05	2.3898	5462	POU5F1B	POU class 5 homeobox 1B [Source:HGNC Symbol;Acc:9223]	2
2344	A_23_P59138	POU5F1	0.61242	9.24443	4.5867	1.09213e-05	2.58311e-05	2.3898	5460	POU5F1	POU class 5 homeobox 1 [Source:HGNC Symbol;Acc:9221]	2
947	A_32_P44394	AIM2	0.61191	10.5986	4.11837	6.94622e-05	0.00014716	0.617808	9447	AIM2	absent in melanoma 2 [Source:HGNC Symbol;Acc:357]	1
3935	A_33_P3299865	HIST1H4J	0.611361	10.5579	4.35663	2.75419e-05	6.18832e-05	1.50186	8362	HIST1H4J	histone cluster 1, H4j [Source:HGNC Symbol;Acc:4785]	2
3936	A_33_P3299865	HIST1H4J	0.611361	10.5579	4.35663	2.75419e-05	6.18832e-05	1.50186	8363	HIST1H4K	histone cluster 1, H4k [Source:HGNC Symbol;Acc:4784]	2
3937	A_33_P3299865	HIST1H4J	0.611361	10.5579	4.35663	2.75419e-05	6.18832e-05	1.50186	8363	HIST1H4J	histone cluster 1, H4j [Source:HGNC Symbol;Acc:4785]	2
3938	A_33_P3299865	HIST1H4J	0.611361	10.5579	4.35663	2.75419e-05	6.18832e-05	1.50186	8364	HIST1H4J	histone cluster 1, H4j [Source:HGNC Symbol;Acc:4785]	2
3939	A_33_P3299865	HIST1H4J	0.611361	10.5579	4.35663	2.75419e-05	6.18832e-05	1.50186	8361	HIST1H4J	histone cluster 1, H4j [Source:HGNC Symbol;Acc:4785]	2
3940	A_33_P3299865	HIST1H4J	0.611361	10.5579	4.35663	2.75419e-05	6.18832e-05	1.50186	8364	HIST1H4K	histone cluster 1, H4k [Source:HGNC Symbol;Acc:4784]	2
3941	A_33_P3299865	HIST1H4J	0.611361	10.5579	4.35663	2.75419e-05	6.18832e-05	1.50186	8367	HIST1H4K	histone cluster 1, H4k [Source:HGNC Symbol;Acc:4784]	2
3942	A_33_P3299865	HIST1H4J	0.611361	10.5579	4.35663	2.75419e-05	6.18832e-05	1.50186	8365	HIST1H4K	histone cluster 1, H4k [Source:HGNC Symbol;Acc:4784]	2
3943	A_33_P3299865	HIST1H4J	0.611361	10.5579	4.35663	2.75419e-05	6.18832e-05	1.50186	8359	HIST1H4J	histone cluster 1, H4j [Source:HGNC Symbol;Acc:4785]	2
3944	A_33_P3299865	HIST1H4J	0.611361	10.5579	4.35663	2.75419e-05	6.18832e-05	1.50186	8359	HIST1H4K	histone cluster 1, H4k [Source:HGNC Symbol;Acc:4784]	2
3945	A_33_P3299865	HIST1H4J	0.611361	10.5579	4.35663	2.75419e-05	6.18832e-05	1.50186	8362	HIST1H4K	histone cluster 1, H4k [Source:HGNC Symbol;Acc:4784]	2
3946	A_33_P3299865	HIST1H4J	0.611361	10.5579	4.35663	2.75419e-05	6.18832e-05	1.50186	8370	HIST1H4J	histone cluster 1, H4j [Source:HGNC Symbol;Acc:4785]	2
3947	A_33_P3299865	HIST1H4J	0.611361	10.5579	4.35663	2.75419e-05	6.18832e-05	1.50186	8294	HIST1H4J	histone cluster 1, H4j [Source:HGNC Symbol;Acc:4785]	2
3948	A_33_P3299865	HIST1H4J	0.611361	10.5579	4.35663	2.75419e-05	6.18832e-05	1.50186	8366	HIST1H4J	histone cluster 1, H4j [Source:HGNC Symbol;Acc:4785]	2
3949	A_33_P3299865	HIST1H4J	0.611361	10.5579	4.35663	2.75419e-05	6.18832e-05	1.50186	8368	HIST1H4J	histone cluster 1, H4j [Source:HGNC Symbol;Acc:4785]	2
3950	A_33_P3299865	HIST1H4J	0.611361	10.5579	4.35663	2.75419e-05	6.18832e-05	1.50186	8367	HIST1H4J	histone cluster 1, H4j [Source:HGNC Symbol;Acc:4785]	2
3951	A_33_P3299865	HIST1H4J	0.611361	10.5579	4.35663	2.75419e-05	6.18832e-05	1.50186	8365	HIST1H4J	histone cluster 1, H4j [Source:HGNC Symbol;Acc:4785]	2
3952	A_33_P3299865	HIST1H4J	0.611361	10.5579	4.35663	2.75419e-05	6.18832e-05	1.50186	8370	HIST1H4K	histone cluster 1, H4k [Source:HGNC Symbol;Acc:4784]	2
3953	A_33_P3299865	HIST1H4J	0.611361	10.5579	4.35663	2.75419e-05	6.18832e-05	1.50186	8368	HIST1H4K	histone cluster 1, H4k [Source:HGNC Symbol;Acc:4784]	2
3954	A_33_P3299865	HIST1H4J	0.611361	10.5579	4.35663	2.75419e-05	6.18832e-05	1.50186	8361	HIST1H4K	histone cluster 1, H4k [Source:HGNC Symbol;Acc:4784]	2
3955	A_33_P3299865	HIST1H4J	0.611361	10.5579	4.35663	2.75419e-05	6.18832e-05	1.50186	8294	HIST1H4K	histone cluster 1, H4k [Source:HGNC Symbol;Acc:4784]	2
3956	A_33_P3299865	HIST1H4J	0.611361	10.5579	4.35663	2.75419e-05	6.18832e-05	1.50186	554313	HIST1H4J	histone cluster 1, H4j [Source:HGNC Symbol;Acc:4785]	2
3957	A_33_P3299865	HIST1H4J	0.611361	10.5579	4.35663	2.75419e-05	6.18832e-05	1.50186	8360	HIST1H4K	histone cluster 1, H4k [Source:HGNC Symbol;Acc:4784]	2
3958	A_33_P3299865	HIST1H4J	0.611361	10.5579	4.35663	2.75419e-05	6.18832e-05	1.50186	121504	HIST1H4J	histone cluster 1, H4j [Source:HGNC Symbol;Acc:4785]	2
3959	A_33_P3299865	HIST1H4J	0.611361	10.5579	4.35663	2.75419e-05	6.18832e-05	1.50186	8360	HIST1H4J	histone cluster 1, H4j [Source:HGNC Symbol;Acc:4785]	2
3960	A_33_P3299865	HIST1H4J	0.611361	10.5579	4.35663	2.75419e-05	6.18832e-05	1.50186	554313	HIST1H4K	histone cluster 1, H4k [Source:HGNC Symbol;Acc:4784]	2
3961	A_33_P3299865	HIST1H4J	0.611361	10.5579	4.35663	2.75419e-05	6.18832e-05	1.50186	121504	HIST1H4K	histone cluster 1, H4k [Source:HGNC Symbol;Acc:4784]	2
3962	A_33_P3299865	HIST1H4J	0.611361	10.5579	4.35663	2.75419e-05	6.18832e-05	1.50186	8366	HIST1H4K	histone cluster 1, H4k [Source:HGNC Symbol;Acc:4784]	2
2340	A_23_P58396	PDGFC	0.611109	8.21075	4.59241	1.06695e-05	2.52881e-05	2.41223	56034	PDGFC	platelet derived growth factor C [Source:HGNC Symbol;Acc:8801]	2
12	A_23_P106002	NFKBIA	0.610747	13.4105	4.61499	9.72674e-06	2.31825e-05	2.50123	4792	NFKBIA	nuclear factor of kappa light polypeptide gene enhancer in B-cells inhibitor, alpha [Source:HGNC Symbol;Acc:7797]	1
2001	A_23_P24444	DHCR7	0.610504	9.53699	3.89312	0.000161299	0.000324212	-0.183195	1717	DHCR7	7-dehydrocholesterol reductase [Source:HGNC Symbol;Acc:2860]	2
3852	A_33_P3281816	CAP1	0.609642	10.6804	4.72945	6.06014e-06	1.47002e-05	2.95695	10487	CAP1	CAP, adenylate cyclase-associated protein 1 (yeast) [Source:HGNC Symbol;Acc:20040]	2
1745	A_23_P135239	TLE1	0.60878	8.54509	4.91299	2.79607e-06	7.01174e-06	3.70364	7088	TLE1	transducin-like enhancer of split 1 (E(sp1) homolog, Drosophila) [Source:HGNC Symbol;Acc:11837]	2
399	A_23_P408094	MXD1	0.607104	13.2021	3.50166	0.000645045	0.00118809	-1.49027	4084	MXD1	MAX dimerization protein 1 [Source:HGNC Symbol;Acc:6761]	1
20	A_23_P109907	ILDR1	0.606346	14.508	3.76724	0.000254668	0.000496391	-0.615498	286676	ILDR1	immunoglobulin-like domain containing receptor 1 [Source:HGNC Symbol;Acc:28741]	1
1716	A_23_P126278	CHIT1	0.606286	7.97264	3.42642	0.000832079	0.00150977	-1.7286	1118	CHIT1	chitinase 1 (chitotriosidase) [Source:HGNC Symbol;Acc:1936]	2
170	A_23_P152548	SCPEP1	0.605732	11.6923	4.77139	5.0864e-06	1.24622e-05	3.12586	59342	SCPEP1	serine carboxypeptidase 1 [Source:HGNC Symbol;Acc:29507]	1
668	A_24_P188377	CD55	0.60428	12.7433	4.66118	8.04333e-06	1.93187e-05	2.68417	1604	CD55	CD55 molecule, decay accelerating factor for complement (Cromer blood group) [Source:HGNC Symbol;Acc:2665]	1
4215	A_33_P3361746	TRPS1	0.60428	8.73252	5.96284	2.43987e-08	7.39544e-08	8.31453	7227	TRPS1	trichorhinophalangeal syndrome I [Source:HGNC Symbol;Acc:12340]	2
1284	A_33_P3286278	GRN	0.602835	16.6596	5.76218	6.2739e-08	1.85553e-07	7.39235	2896	GRN	granulin [Source:HGNC Symbol;Acc:4601]	1
2014	A_23_P252681	PCYT1A	0.60247	9.81929	4.51077	1.487e-05	3.45717e-05	2.09313	5130	PCYT1A	phosphate cytidylyltransferase 1, choline, alpha [Source:HGNC Symbol;Acc:8754]	2
200	A_23_P169576	EXOC6	0.602433	11.6132	6.13135	1.09016e-08	3.41665e-08	9.10229	54536	EXOC6	exocyst complex component 6 [Source:HGNC Symbol;Acc:23196]	1
2857	A_24_P7121	NSUN7	0.602124	9.6765	4.15835	5.9619e-05	0.00012782	0.763537	79730	NSUN7	NOP2/Sun domain family, member 7 [Source:HGNC Symbol;Acc:25857]	2
46	A_23_P116694		0.60174	15.1402	3.70699	0.000315736	0.000607928	-0.818442	NA	RPS26P15	ribosomal protein S26 pseudogene 15 [Source:HGNC Symbol;Acc:35680]	1
47	A_23_P116694		0.60174	15.1402	3.70699	0.000315736	0.000607928	-0.818442	100996747		Ribosomal protein S26 [Source:UniProtKB/TrEMBL;Acc:Q76N56]	1
48	A_23_P116694		0.60174	15.1402	3.70699	0.000315736	0.000607928	-0.818442	NA	RPS26P8	ribosomal protein S26 pseudogene 8 [Source:HGNC Symbol;Acc:31329]	1
49	A_23_P116694		0.60174	15.1402	3.70699	0.000315736	0.000607928	-0.818442	NA	RPS26P47	ribosomal protein S26 pseudogene 47 [Source:HGNC Symbol;Acc:36368]	1
50	A_23_P116694		0.60174	15.1402	3.70699	0.000315736	0.000607928	-0.818442	6231	RPS26	ribosomal protein S26 [Source:HGNC Symbol;Acc:10414]	1
51	A_23_P116694		0.60174	15.1402	3.70699	0.000315736	0.000607928	-0.818442	NA			1
52	A_23_P116694		0.60174	15.1402	3.70699	0.000315736	0.000607928	-0.818442	100996747	RPS26	ribosomal protein S26 [Source:HGNC Symbol;Acc:10414]	1
53	A_23_P116694		0.60174	15.1402	3.70699	0.000315736	0.000607928	-0.818442	NA	RPS26P11	ribosomal protein S26 pseudogene 11 [Source:HGNC Symbol;Acc:31817]	1
54	A_23_P116694		0.60174	15.1402	3.70699	0.000315736	0.000607928	-0.818442	101929876	RPS26	ribosomal protein S26 [Source:HGNC Symbol;Acc:10414]	1
55	A_23_P116694		0.60174	15.1402	3.70699	0.000315736	0.000607928	-0.818442	NA	RPS26P3	ribosomal protein S26 pseudogene 3 [Source:HGNC Symbol;Acc:23411]	1
56	A_23_P116694		0.60174	15.1402	3.70699	0.000315736	0.000607928	-0.818442	441502			1
3296	A_33_P3233871	F12	0.600909	9.27087	5.06273	1.46815e-06	3.78173e-06	4.32694	2161	F12	coagulation factor XII (Hageman factor) [Source:HGNC Symbol;Acc:3530]	2
466	A_23_P63390	FCGR1A	0.600784	13.1119	3.93041	0.000140608	0.000284635	-0.0529702	2209	FCGR1A	Fc fragment of IgG, high affinity Ia, receptor (CD64) [Source:HGNC Symbol;Acc:3613]	1
467	A_23_P63390	FCGR1A	0.600784	13.1119	3.93041	0.000140608	0.000284635	-0.0529702	2210	FCGR1B	Fc fragment of IgG, high affinity Ib, receptor (CD64) [Source:HGNC Symbol;Acc:3614]	1
468	A_23_P63390	FCGR1A	0.600784	13.1119	3.93041	0.000140608	0.000284635	-0.0529702	NA	FCGR1C	Fc fragment of IgG, high affinity Ic, receptor (CD64), pseudogene [Source:HGNC Symbol;Acc:3615]	1
469	A_23_P63390	FCGR1A	0.600784	13.1119	3.93041	0.000140608	0.000284635	-0.0529702	2210	FCGR1A	Fc fragment of IgG, high affinity Ia, receptor (CD64) [Source:HGNC Symbol;Acc:3613]	1
470	A_23_P63390	FCGR1A	0.600784	13.1119	3.93041	0.000140608	0.000284635	-0.0529702	NA		Putative high affinity immunoglobulin gamma Fc receptor IC [Source:UniProtKB/Swiss-Prot;Acc:A6NKC4]	1
471	A_23_P63390	FCGR1A	0.600784	13.1119	3.93041	0.000140608	0.000284635	-0.0529702	100132417	FCGR1B	Fc fragment of IgG, high affinity Ib, receptor (CD64) [Source:HGNC Symbol;Acc:3614]	1
472	A_23_P63390	FCGR1A	0.600784	13.1119	3.93041	0.000140608	0.000284635	-0.0529702	2209	FCGR1B	Fc fragment of IgG, high affinity Ib, receptor (CD64) [Source:HGNC Symbol;Acc:3614]	1
1184	A_33_P3263170	SNRPGP5	0.599473	10.9587	4.56673	1.18486e-05	2.79276e-05	2.31142	NA	SNRPGP5	small nuclear ribonucleoprotein polypeptide G pseudogene 5 [Source:HGNC Symbol;Acc:39324]	1
4123	A_33_P3334185	AGTPBP1	0.599122	9.75318	4.29523	3.5071e-05	7.73739e-05	1.2705	23287	AGTPBP1	ATP/GTP binding protein 1 [Source:HGNC Symbol;Acc:17258]	2
4154	A_33_P3344127	HIST1H2AC	0.599055	10.1338	5.10529	1.21997e-06	3.16396e-06	4.50633	8334	HIST1H2AC	histone cluster 1, H2ac [Source:HGNC Symbol;Acc:4733]	2
92	A_23_P126803	ARPC5	0.598786	14.9568	4.88089	3.20521e-06	8.00247e-06	3.57168	10092	ARPC5	actin related protein 2/3 complex, subunit 5, 16kDa [Source:HGNC Symbol;Acc:708]	1
1921	A_23_P204696	CDKN1B	0.598703	10.1283	3.92178	0.000145163	0.000293368	-0.0832205	1027	CDKN1B	cyclin-dependent kinase inhibitor 1B (p27, Kip1) [Source:HGNC Symbol;Acc:1785]	2
2147	A_23_P362759	PRDM5	0.597485	8.97805	3.62365	0.000423388	0.000797034	-1.09485	11107	PRDM5	PR domain containing 5 [Source:HGNC Symbol;Acc:9349]	2
1159	A_33_P3253144	DOK3	0.5969	12.5651	4.99579	1.96095e-06	4.99458e-06	4.04676	79930	DOK3	docking protein 3 [Source:HGNC Symbol;Acc:24583]	1
1912	A_23_P201747	PADI2	0.596102	10.5521	3.21571	0.00166262	0.00288486	-2.37317	11240	PADI2	peptidyl arginine deiminase, type II [Source:HGNC Symbol;Acc:18341]	2
1508	A_33_P3382498	SIGLEC14	0.595786	12.583	3.07678	0.0025796	0.00434989	-2.77923	100049587	SIGLEC14	sialic acid binding Ig-like lectin 14 [Source:HGNC Symbol;Acc:32926]	1
2363	A_23_P67864	ADCY3	0.595571	10.0605	2.85781	0.00501092	0.00816337	-3.38786	109	ADCY3	adenylate cyclase 3 [Source:HGNC Symbol;Acc:234]	2
4058	A_33_P3319126	CR1L	0.595284	8.92992	4.37212	2.59044e-05	5.84347e-05	1.56059	1379	CR1L	complement component (3b/4b) receptor 1-like [Source:HGNC Symbol;Acc:2335]	2
2766	A_24_P357847	IGKV3-15	0.594269	9.62262	2.20514	0.0293033	0.0421229	-4.96318	NA	IGKV3-15	immunoglobulin kappa variable 3-15 [Source:HGNC Symbol;Acc:5816]	2
2767	A_24_P357847	IGKV3-15	0.594269	9.62262	2.20514	0.0293033	0.0421229	-4.96318	NA	IGKV3D-15	immunoglobulin kappa variable 3D-15 (gene/pseudogene) [Source:HGNC Symbol;Acc:5824]	2
4528	A_33_P3423551	IER3	0.593799	9.43747	5.10395	1.22711e-06	3.17662e-06	4.50067	8870	IER3	immediate early response 3 [Source:HGNC Symbol;Acc:5392]	2
2119	A_23_P326080	DEFA4	0.592643	11.4458	1.41865	0.15853	0.197253	-6.35508	1669	DEFA4	defensin, alpha 4, corticostatin [Source:HGNC Symbol;Acc:2763]	2
3137	A_32_P61684	PAG1	0.592574	10.4137	4.81444	4.24524e-06	1.04993e-05	3.3003	55824	PAG1	phosphoprotein associated with glycosphingolipid microdomains 1 [Source:HGNC Symbol;Acc:30043]	2
1688	A_23_P117852	KIAA0101	0.59148	7.9739	4.0342	9.55172e-05	0.000197576	0.314463	9768	KIAA0101	KIAA0101 [Source:HGNC Symbol;Acc:28961]	2
4534	A_33_P3424489	IGLV3-25	0.590981	8.3202	3.39412	0.000927082	0.00167237	-1.82961	NA	IGLV3-25	immunoglobulin lambda variable 3-25 [Source:HGNC Symbol;Acc:5908]	2
892	A_32_P198923	YWHAZP3	0.590892	11.63	3.82245	0.000208702	0.000412449	-0.427258	NA	YWHAZP3	tyrosine 3-monooxygenase/tryptophan 5-monooxygenase activation protein, zeta pseudogene 3 [Source:HGNC Symbol;Acc:31101]	1
639	A_24_P158946	FGD4	0.589773	11.1974	5.45945	2.52477e-07	6.99435e-07	6.03587	121512	FGD4	FYVE, RhoGEF and PH domain containing 4 [Source:HGNC Symbol;Acc:19125]	1
2118	A_23_P32577	DACH1	0.589695	8.32675	5.49793	2.12001e-07	5.91142e-07	6.20588	1602	DACH1	dachshund homolog 1 (Drosophila) [Source:HGNC Symbol;Acc:2663]	2
1129	A_33_P3240507	KCTD12	0.5892	11.773	4.31729	3.21621e-05	7.15576e-05	1.35336	115207	KCTD12	potassium channel tetramerization domain containing 12 [Source:HGNC Symbol;Acc:14678]	1
2167	A_23_P373119	HMGB3P1	0.589015	7.85002	5.41033	3.15242e-07	8.64404e-07	5.81993	NA	HMGB3P1	high mobility group box 3 pseudogene 1 [Source:HGNC Symbol;Acc:16240]	2
4536	A_33_P3424591	IGHG2	0.588486	11.2508	1.57589	0.11762	0.150577	-6.12294	NA	IGHG2	immunoglobulin heavy constant gamma 2 (G2m marker) [Source:HGNC Symbol;Acc:5526]	2
4537	A_33_P3424591	IGHG2	0.588486	11.2508	1.57589	0.11762	0.150577	-6.12294	102466889	IGHG1	immunoglobulin heavy constant gamma 1 (G1m marker) [Source:HGNC Symbol;Acc:5525]	2
4538	A_33_P3424591	IGHG2	0.588486	11.2508	1.57589	0.11762	0.150577	-6.12294	102465871	IGHG1	immunoglobulin heavy constant gamma 1 (G1m marker) [Source:HGNC Symbol;Acc:5525]	2
4539	A_33_P3424591	IGHG2	0.588486	11.2508	1.57589	0.11762	0.150577	-6.12294	101930374	IGHG1	immunoglobulin heavy constant gamma 1 (G1m marker) [Source:HGNC Symbol;Acc:5525]	2
416	A_23_P4353	WSB1	0.586788	12.4564	4.02816	9.77093e-05	0.000201743	0.292876	26118	WSB1	WD repeat and SOCS box containing 1 [Source:HGNC Symbol;Acc:19221]	1
964	A_32_P83465		0.586221	13.8235	3.42403	0.0008388	0.00152116	-1.73612	343505	NBPF20	neuroblastoma breakpoint family, member 20 [Source:HGNC Symbol;Acc:32000]	1
965	A_32_P83465		0.586221	13.8235	3.42403	0.0008388	0.00152116	-1.73612	25832	NBPF10	neuroblastoma breakpoint family, member 10 [Source:HGNC Symbol;Acc:31992]	1
966	A_32_P83465		0.586221	13.8235	3.42403	0.0008388	0.00152116	-1.73612	NA		Uncharacterized protein [Source:UniProtKB/TrEMBL;Acc:E9PLD5]	1
967	A_32_P83465		0.586221	13.8235	3.42403	0.0008388	0.00152116	-1.73612	100132406	NBPF10	neuroblastoma breakpoint family, member 10 [Source:HGNC Symbol;Acc:31992]	1
968	A_32_P83465		0.586221	13.8235	3.42403	0.0008388	0.00152116	-1.73612	NA			1
969	A_32_P83465		0.586221	13.8235	3.42403	0.0008388	0.00152116	-1.73612	101928050	NBPF10	neuroblastoma breakpoint family, member 10 [Source:HGNC Symbol;Acc:31992]	1
970	A_32_P83465		0.586221	13.8235	3.42403	0.0008388	0.00152116	-1.73612	200030	NBPF11	neuroblastoma breakpoint family, member 11 [Source:HGNC Symbol;Acc:31993]	1
971	A_32_P83465		0.586221	13.8235	3.42403	0.0008388	0.00152116	-1.73612	728912	NBPF11	neuroblastoma breakpoint family, member 11 [Source:HGNC Symbol;Acc:31993]	1
972	A_32_P83465		0.586221	13.8235	3.42403	0.0008388	0.00152116	-1.73612	NA	NBPF12	neuroblastoma breakpoint family, member 12 [Source:HGNC Symbol;Acc:24297]	1
973	A_32_P83465		0.586221	13.8235	3.42403	0.0008388	0.00152116	-1.73612	NA	NBPF24	neuroblastoma breakpoint family, member 24 [Source:HGNC Symbol;Acc:27299]	1
974	A_32_P83465		0.586221	13.8235	3.42403	0.0008388	0.00152116	-1.73612	25832	NBPF20	neuroblastoma breakpoint family, member 20 [Source:HGNC Symbol;Acc:32000]	1
975	A_32_P83465		0.586221	13.8235	3.42403	0.0008388	0.00152116	-1.73612	101928050	NBPF8	neuroblastoma breakpoint family, member 8 [Source:HGNC Symbol;Acc:31990]	1
976	A_32_P83465		0.586221	13.8235	3.42403	0.0008388	0.00152116	-1.73612	101928050	NBPF11	neuroblastoma breakpoint family, member 11 [Source:HGNC Symbol;Acc:31993]	1
977	A_32_P83465		0.586221	13.8235	3.42403	0.0008388	0.00152116	-1.73612	100132406	NBPF20	neuroblastoma breakpoint family, member 20 [Source:HGNC Symbol;Acc:32000]	1
978	A_32_P83465		0.586221	13.8235	3.42403	0.0008388	0.00152116	-1.73612	101060226	NBPF20	neuroblastoma breakpoint family, member 20 [Source:HGNC Symbol;Acc:32000]	1
979	A_32_P83465		0.586221	13.8235	3.42403	0.0008388	0.00152116	-1.73612	25832	NBPF8	neuroblastoma breakpoint family, member 8 [Source:HGNC Symbol;Acc:31990]	1
980	A_32_P83465		0.586221	13.8235	3.42403	0.0008388	0.00152116	-1.73612	728841	NBPF8	neuroblastoma breakpoint family, member 8 [Source:HGNC Symbol;Acc:31990]	1
3145	A_32_P902957	ARL11	0.585963	8.90768	4.48739	1.63418e-05	3.77875e-05	2.00249	115761	ARL11	ADP-ribosylation factor-like 11 [Source:HGNC Symbol;Acc:24046]	2
4014	A_33_P3311750	CCDC144B	0.585329	8.57063	4.19605	5.15703e-05	0.000111681	0.901962	NA		Coiled-coil domain-containing protein 144A [Source:UniProtKB/TrEMBL;Acc:C9JT67]	2
4015	A_33_P3311750	CCDC144B	0.585329	8.57063	4.19605	5.15703e-05	0.000111681	0.901962	9720	CCDC144A	coiled-coil domain containing 144A [Source:HGNC Symbol;Acc:29072]	2
4016	A_33_P3311750	CCDC144B	0.585329	8.57063	4.19605	5.15703e-05	0.000111681	0.901962	348254	CCDC144B	coiled-coil domain containing 144B (pseudogene) [Source:HGNC Symbol;Acc:26704]	2
4017	A_33_P3311750	CCDC144B	0.585329	8.57063	4.19605	5.15703e-05	0.000111681	0.901962	284047	CCDC144B	coiled-coil domain containing 144B (pseudogene) [Source:HGNC Symbol;Acc:26704]	2
4018	A_33_P3311750	CCDC144B	0.585329	8.57063	4.19605	5.15703e-05	0.000111681	0.901962	NA	CCDC144CP	coiled-coil domain containing 144C, pseudogene [Source:HGNC Symbol;Acc:29073]	2
814	A_24_P69538	TLR4	0.585277	10.9336	3.66654	0.000364272	0.000693011	-0.953252	7099	TLR4	toll-like receptor 4 [Source:HGNC Symbol;Acc:11850]	1
2850	A_24_P67681	ATP5LP7	0.585245	8.01142	4.45	1.89915e-05	4.35312e-05	1.85825	NA	HMGB3P27	high mobility group box 3 pseudogene 27 [Source:HGNC Symbol;Acc:39319]	2
2851	A_24_P67681	ATP5LP7	0.585245	8.01142	4.45	1.89915e-05	4.35312e-05	1.85825	NA	ATP5LP7	ATP synthase, H+ transporting, mitochondrial Fo complex, subunit g, pseudogene 7 [Source:HGNC Symbol;Acc:38169]	2
1595	A_33_P3419938	VHL	0.584605	13.3928	4.57463	1.14732e-05	2.71177e-05	2.34238	7428	VHL	von Hippel-Lindau tumor suppressor, E3 ubiquitin protein ligase [Source:HGNC Symbol;Acc:12687]	1
2912	A_32_P1173	MB21D1	0.581837	9.44379	5.47443	2.35896e-07	6.54564e-07	6.10196	115004	MB21D1	Mab-21 domain containing 1 [Source:HGNC Symbol;Acc:21367]	2
954	A_32_P49844	RHOQP2	0.581088	11.1386	3.72847	0.000292524	0.000564696	-0.746384	NA	RHOQP2	ras homolog family member Q pseudogene 2 [Source:HGNC Symbol;Acc:37836]	1
1274	A_33_P3282394		0.581052	12.1751	5.00596	1.87682e-06	4.78743e-06	4.0892	NA			1
1531	A_33_P3389634	CAPG	0.580989	12.4368	5.43674	2.79806e-07	7.70142e-07	5.9359	822	CAPG	capping protein (actin filament), gelsolin-like [Source:HGNC Symbol;Acc:1474]	1
726	A_24_P283341	MICAL1	0.580519	11.2996	5.25567	6.29609e-07	1.67879e-06	5.14787	64780	MICAL1	microtubule associated monooxygenase, calponin and LIM domain containing 1 [Source:HGNC Symbol;Acc:20619]	1
1504	A_33_P3380693	ADAM15	0.579132	12.6001	4.1146	7.04687e-05	0.000149107	0.604095	8751	ADAM15	ADAM metallopeptidase domain 15 [Source:HGNC Symbol;Acc:193]	1
4393	A_33_P3389394	RPPH1	0.578596	8.85857	3.67551	0.00035293	0.00067331	-0.923446	85495	RPPH1	ribonuclease P RNA component H1 [Source:HGNC Symbol;Acc:19273]	2
3825	A_33_P3276718	HGF	0.578572	8.26407	4.72532	6.16521e-06	1.49445e-05	2.94038	3082	HGF	hepatocyte growth factor (hepapoietin A; scatter factor) [Source:HGNC Symbol;Acc:4893]	2
1150	A_33_P3251093	SLC36A1	0.578456	11.0212	5.79012	5.50625e-08	1.63558e-07	7.51969	206358	SLC36A1	solute carrier family 36 (proton/amino acid symporter), member 1 [Source:HGNC Symbol;Acc:18761]	1
2858	A_24_P71904	HPGD	0.576781	8.17123	3.07395	0.00260246	0.00438411	-2.78736	3248	HPGD	hydroxyprostaglandin dehydrogenase 15-(NAD) [Source:HGNC Symbol;Acc:5154]	2
1497	A_33_P3379039	IGLL5	0.576112	12.8292	1.77648	0.0781265	0.104118	-5.79293	NA	IGLC1	immunoglobulin lambda constant 1 (Mcg marker) [Source:HGNC Symbol;Acc:5855]	1
1498	A_33_P3379039	IGLL5	0.576112	12.8292	1.77648	0.0781265	0.104118	-5.79293	100423062	IGLL5	immunoglobulin lambda-like polypeptide 5 [Source:HGNC Symbol;Acc:38476]	1
2242	A_23_P416711	ST6GALNAC3	0.575867	8.6304	4.97353	2.15795e-06	5.47591e-06	3.95414	256435	ST6GALNAC3	ST6 (alpha-N-acetyl-neuraminyl-2,3-beta-galactosyl-1,3)-N-acetylgalactosaminide alpha-2,6-sialyltransferase 3 [Source:HGNC Symbol;Acc:19343]	2
4541	A_33_P3424754	IGLV1-47	0.57565	9.86789	1.93261	0.0555822	0.0762775	-5.51013	NA	IGLV1-47	immunoglobulin lambda variable 1-47 [Source:HGNC Symbol;Acc:5880]	2
4473	A_33_P3409765	MGAM	0.575075	9.14612	3.6534	0.000381489	0.000722943	-0.996754	8972	MGAM	maltase-glucoamylase (alpha-glucosidase) [Source:HGNC Symbol;Acc:7043]	2
2835	A_24_P54808	KLHL8	0.57402	9.87294	5.3986	3.32362e-07	9.09663e-07	5.76852	57563	KLHL8	kelch-like family member 8 [Source:HGNC Symbol;Acc:18644]	2
2370	A_23_P70007	HMMR	0.573257	7.67373	4.55434	1.24617e-05	2.92716e-05	2.26292	3161	HMMR	hyaluronan-mediated motility receptor (RHAMM) [Source:HGNC Symbol;Acc:5012]	2
3277	A_33_P3228612	CACNA1E	0.573112	8.63663	4.06545	8.49091e-05	0.00017757	0.42651	777	CACNA1E	calcium channel, voltage-dependent, R type, alpha 1E subunit [Source:HGNC Symbol;Acc:1392]	2
4099	A_33_P3324884	MICAL1	0.572844	9.54575	4.34059	2.93431e-05	6.56277e-05	1.44119	64780	MICAL1	microtubule associated monooxygenase, calponin and LIM domain containing 1 [Source:HGNC Symbol;Acc:20619]	2
600	A_23_P98382	TIMM8B	0.572419	11.4776	4.17173	5.66343e-05	0.000122105	0.812544	26521	TIMM8B	translocase of inner mitochondrial membrane 8 homolog B (yeast) [Source:HGNC Symbol;Acc:11818]	1
2267	A_23_P42802	PDIA4	0.57166	8.71518	4.30349	3.39535e-05	7.50539e-05	1.30149	9601	PDIA4	protein disulfide isomerase family A, member 4 [Source:HGNC Symbol;Acc:30167]	2
1793	A_23_P14734	RPS27L	0.57163	10.3496	4.06509	8.50238e-05	0.000177701	0.425225	51065	RPS27L	ribosomal protein S27-like [Source:HGNC Symbol;Acc:18476]	2
610	A_24_P103886	IDI1	0.571509	11.2245	3.32238	0.00117567	0.00209206	-2.05113	3422	IDI1	isopentenyl-diphosphate delta isomerase 1 [Source:HGNC Symbol;Acc:5387]	1
3923	A_33_P3297003	LINC00657	0.571206	9.60942	4.33293	3.02434e-05	6.73766e-05	1.41225	647979	LINC00657	long intergenic non-protein coding RNA 657 [Source:HGNC Symbol;Acc:44311]	2
343	A_23_P34396	C1orf63	0.570485	11.8679	4.46854	1.76295e-05	4.06002e-05	1.92967	101928189	C1orf63	chromosome 1 open reading frame 63 [Source:HGNC Symbol;Acc:25234]	1
344	A_23_P34396	C1orf63	0.570485	11.8679	4.46854	1.76295e-05	4.06002e-05	1.92967	57035	C1orf63	chromosome 1 open reading frame 63 [Source:HGNC Symbol;Acc:25234]	1
4413	A_33_P3396389	IL1R1	0.570091	8.306	5.05958	1.48837e-06	3.83092e-06	4.3137	3554	IL1R1	interleukin 1 receptor, type I [Source:HGNC Symbol;Acc:5993]	2
2285	A_23_P4494	DSC2	0.570001	8.33377	3.76885	0.0002532	0.000494094	-0.610036	1824	DSC2	desmocollin 2 [Source:HGNC Symbol;Acc:3036]	2
402	A_23_P412562	C1orf162	0.56999	12.7451	4.75487	5.4504e-06	1.32873e-05	3.0592	128346	C1orf162	chromosome 1 open reading frame 162 [Source:HGNC Symbol;Acc:28344]	1
2222	A_23_P41424	SLC39A8	0.569671	9.57849	3.25281	0.00147517	0.00259123	-2.26216	64116	SLC39A8	solute carrier family 39 (zinc transporter), member 8 [Source:HGNC Symbol;Acc:20862]	2
3210	A_33_P3218975	ENTPD1	0.568895	10.1641	3.48438	0.000684116	0.00125532	-1.54537	953	ENTPD1	ectonucleoside triphosphate diphosphohydrolase 1 [Source:HGNC Symbol;Acc:3363]	2
3130	A_32_P512061	GBAP1	0.568575	9.51335	5.07935	1.36592e-06	3.52639e-06	4.39685	2630	GBAP1	glucosidase, beta, acid pseudogene 1 [Source:HGNC Symbol;Acc:4178]	2
3131	A_32_P512061	GBAP1	0.568575	9.51335	5.07935	1.36592e-06	3.52639e-06	4.39685	NA			2
3297	A_33_P3234168	MTDH	0.568501	10.4808	4.5038	1.52951e-05	3.55118e-05	2.06605	92140	MTDH	metadherin [Source:HGNC Symbol;Acc:29608]	2
584	A_23_P94230	LY96	0.56801	11.4931	4.03621	9.47981e-05	0.000196207	0.321653	23643	LY96	lymphocyte antigen 96 [Source:HGNC Symbol;Acc:17156]	1
385	A_23_P388670	LTA4H	0.567765	13.9407	4.89093	3.07139e-06	7.68523e-06	3.61288	4048	LTA4H	leukotriene A4 hydrolase [Source:HGNC Symbol;Acc:6710]	1
386	A_23_P388670	LTA4H	0.567765	13.9407	4.89093	3.07139e-06	7.68523e-06	3.61288	101928830	LTA4H	leukotriene A4 hydrolase [Source:HGNC Symbol;Acc:6710]	1
2289	A_23_P46315	DENND2C	0.56701	7.75417	4.49931	1.55747e-05	3.61117e-05	2.04866	163259	DENND2C	DENN/MADD domain containing 2C [Source:HGNC Symbol;Acc:24748]	2
359	A_23_P353035	IGFBP7	0.566965	10.7644	5.24247	6.67542e-07	1.7703e-06	5.09109	3490	IGFBP7	insulin-like growth factor binding protein 7 [Source:HGNC Symbol;Acc:5476]	1
167	A_23_P151637	RNASE2	0.566768	11.9342	3.5996	0.000460392	0.000863362	-1.17367	6036	RNASE2	ribonuclease, RNase A family, 2 (liver, eosinophil-derived neurotoxin) [Source:HGNC Symbol;Acc:10045]	1
1866	A_23_P166910	DNAJC13	0.56666	9.73508	4.80327	4.44944e-06	1.09646e-05	3.25495	23317	DNAJC13	DnaJ (Hsp40) homolog, subfamily C, member 13 [Source:HGNC Symbol;Acc:30343]	2
4511	A_33_P3419545	CDADC1	0.566016	8.45624	5.60878	1.27686e-07	3.65599e-07	6.69957	81602	CDADC1	cytidine and dCMP deaminase domain containing 1 [Source:HGNC Symbol;Acc:20299]	2
1709	A_23_P12392	PTPRC	0.564578	9.81885	4.04086	9.3157e-05	0.000193162	0.33827	5788	PTPRC	protein tyrosine phosphatase, receptor type, C [Source:HGNC Symbol;Acc:9666]	2
187	A_23_P163025	RNASE3	0.564455	10.677	3.25342	0.00147228	0.00258864	-2.26034	6037	RNASE3	ribonuclease, RNase A family, 3 [Source:HGNC Symbol;Acc:10046]	1
287	A_23_P28485	GCA	0.564044	16.3976	4.96552	2.23341e-06	5.65898e-06	3.92089	25801	GCA	grancalcin, EF-hand calcium binding protein [Source:HGNC Symbol;Acc:15990]	1
1256	A_33_P3277514	BTK	0.563216	11.0033	4.81164	4.29545e-06	1.06081e-05	3.28895	695	BTK	Bruton agammaglobulinemia tyrosine kinase [Source:HGNC Symbol;Acc:1133]	1
826	A_24_P82880	TPM4	0.562489	10.9693	3.94759	0.000131952	0.00026759	0.00733997	7171	TPM4	tropomyosin 4 [Source:HGNC Symbol;Acc:12013]	1
2870	A_24_P854492	MIAT	0.559762	9.73599	3.67492	0.000353671	0.000674347	-0.925422	440823	MIAT	myocardial infarction associated transcript (non-protein coding) [Source:HGNC Symbol;Acc:33425]	2
141	A_23_P141974		0.559729	10.9649	5.50675	2.03664e-07	5.70694e-07	6.24493	7171	TPM4	tropomyosin 4 [Source:HGNC Symbol;Acc:12013]	1
142	A_23_P141974		0.559729	10.9649	5.50675	2.03664e-07	5.70694e-07	6.24493	NA			1
926	A_32_P41375		0.558616	12.2996	4.19372	5.2036e-05	0.000112547	0.893377	101930127	LINC01001	long intergenic non-protein coding RNA 1001 [Source:HGNC Symbol;Acc:38540]	1
927	A_32_P41375		0.558616	12.2996	4.19372	5.2036e-05	0.000112547	0.893377	729737			1
928	A_32_P41375		0.558616	12.2996	4.19372	5.2036e-05	0.000112547	0.893377	101930218			1
929	A_32_P41375		0.558616	12.2996	4.19372	5.2036e-05	0.000112547	0.893377	399844			1
930	A_32_P41375		0.558616	12.2996	4.19372	5.2036e-05	0.000112547	0.893377	NA			1
931	A_32_P41375		0.558616	12.2996	4.19372	5.2036e-05	0.000112547	0.893377	101929822			1
932	A_32_P41375		0.558616	12.2996	4.19372	5.2036e-05	0.000112547	0.893377	101930567	LINC01001	long intergenic non-protein coding RNA 1001 [Source:HGNC Symbol;Acc:38540]	1
933	A_32_P41375		0.558616	12.2996	4.19372	5.2036e-05	0.000112547	0.893377	101929823			1
934	A_32_P41375		0.558616	12.2996	4.19372	5.2036e-05	0.000112547	0.893377	101926894	LINC01001	long intergenic non-protein coding RNA 1001 [Source:HGNC Symbol;Acc:38540]	1
935	A_32_P41375		0.558616	12.2996	4.19372	5.2036e-05	0.000112547	0.893377	100133182			1
936	A_32_P41375		0.558616	12.2996	4.19372	5.2036e-05	0.000112547	0.893377	101060494	LINC01001	long intergenic non-protein coding RNA 1001 [Source:HGNC Symbol;Acc:38540]	1
937	A_32_P41375		0.558616	12.2996	4.19372	5.2036e-05	0.000112547	0.893377	101929824	LINC01001	long intergenic non-protein coding RNA 1001 [Source:HGNC Symbol;Acc:38540]	1
938	A_32_P41375		0.558616	12.2996	4.19372	5.2036e-05	0.000112547	0.893377	101928706			1
939	A_32_P41375		0.558616	12.2996	4.19372	5.2036e-05	0.000112547	0.893377	101929038	LINC01001	long intergenic non-protein coding RNA 1001 [Source:HGNC Symbol;Acc:38540]	1
940	A_32_P41375		0.558616	12.2996	4.19372	5.2036e-05	0.000112547	0.893377	101927077	LINC01001	long intergenic non-protein coding RNA 1001 [Source:HGNC Symbol;Acc:38540]	1
941	A_32_P41375		0.558616	12.2996	4.19372	5.2036e-05	0.000112547	0.893377	101930174			1
942	A_32_P41375		0.558616	12.2996	4.19372	5.2036e-05	0.000112547	0.893377	101930209			1
943	A_32_P41375		0.558616	12.2996	4.19372	5.2036e-05	0.000112547	0.893377	388572	LINC01001	long intergenic non-protein coding RNA 1001 [Source:HGNC Symbol;Acc:38540]	1
944	A_32_P41375		0.558616	12.2996	4.19372	5.2036e-05	0.000112547	0.893377	101929712	LINC01001	long intergenic non-protein coding RNA 1001 [Source:HGNC Symbol;Acc:38540]	1
945	A_32_P41375		0.558616	12.2996	4.19372	5.2036e-05	0.000112547	0.893377	101929850			1
946	A_32_P41375		0.558616	12.2996	4.19372	5.2036e-05	0.000112547	0.893377	101929822	LINC01001	long intergenic non-protein coding RNA 1001 [Source:HGNC Symbol;Acc:38540]	1
232	A_23_P211561	MEI1	0.557669	11.081	4.37784	2.53236e-05	5.73829e-05	1.58231	150365	MEI1	meiosis inhibitor 1 [Source:HGNC Symbol;Acc:28613]	1
459	A_23_P57856	BCL6	0.557655	14.8052	4.07826	8.08935e-05	0.000170216	0.472645	604	BCL6	B-cell CLL/lymphoma 6 [Source:HGNC Symbol;Acc:1001]	1
4315	A_33_P3375314	ATP9A	0.557632	7.64005	5.51703	1.94347e-07	5.45932e-07	6.2905	10079	ATP9A	ATPase, class II, type 9A [Source:HGNC Symbol;Acc:13540]	2
1288	A_33_P3288942	FAM107B	0.557626	10.8152	3.4774	0.000700517	0.00128472	-1.56756	83641	FAM107B	family with sequence similarity 107, member B [Source:HGNC Symbol;Acc:23726]	1
3097	A_32_P228775	PPP4R2	0.55725	9.69303	4.36446	2.67024e-05	6.00365e-05	1.53151	151987	PPP4R2	protein phosphatase 4, regulatory subunit 2 [Source:HGNC Symbol;Acc:18296]	2
4057	A_33_P3317523	STMN1	0.556596	9.32124	3.81298	0.000215985	0.00042512	-0.45972	3925	STMN1	stathmin 1 [Source:HGNC Symbol;Acc:6510]	2
2374	A_23_P71727	CKS2	0.556215	8.42099	4.03377	9.56732e-05	0.000197779	0.312911	1164	CKS2	CDC28 protein kinase regulatory subunit 2 [Source:HGNC Symbol;Acc:2000]	2
577	A_23_P92082	TKT	0.556027	15.1807	5.64412	1.08502e-07	3.13298e-07	6.85821	7086	TKT	transketolase [Source:HGNC Symbol;Acc:11834]	1
4132	A_33_P3336822	IGLV1-44	0.555243	9.51267	1.93894	0.0547982	0.0752923	-5.49819	NA	IGLV1-44	immunoglobulin lambda variable 1-44 [Source:HGNC Symbol;Acc:5879]	2
422	A_23_P4662	BCL3	0.555128	13.1751	4.15492	6.04073e-05	0.00012926	0.751004	102465879	BCL3	B-cell CLL/lymphoma 3 [Source:HGNC Symbol;Acc:998]	1
423	A_23_P4662	BCL3	0.555128	13.1751	4.15492	6.04073e-05	0.00012926	0.751004	602	BCL3	B-cell CLL/lymphoma 3 [Source:HGNC Symbol;Acc:998]	1
1490	A_33_P3375668		0.554605	15.2799	4.75785	5.38286e-06	1.31508e-05	3.07122	NA			1
3971	A_33_P3301075	IGHV3-23	0.553755	8.57648	2.28997	0.0237263	0.0347246	-4.77931	NA	IGHV3-33	immunoglobulin heavy variable 3-33 [Source:HGNC Symbol;Acc:5596]	2
3972	A_33_P3301075	IGHV3-23	0.553755	8.57648	2.28997	0.0237263	0.0347246	-4.77931	NA	IGHV3-23	immunoglobulin heavy variable 3-23 [Source:HGNC Symbol;Acc:5588]	2
3973	A_33_P3301075	IGHV3-23	0.553755	8.57648	2.28997	0.0237263	0.0347246	-4.77931	NA	IGHV3-30	immunoglobulin heavy variable 3-30 [Source:HGNC Symbol;Acc:5591]	2
2347	A_23_P61042	IGHA2	0.552916	10.1694	1.64274	0.10299	0.133601	-6.01714	NA	IGHA2	immunoglobulin heavy constant alpha 2 (A2m marker) [Source:HGNC Symbol;Acc:5479]	2
2543	A_24_P187970	PADI2	0.551558	9.08072	3.76126	0.000260194	0.00050485	-0.635783	11240	PADI2	peptidyl arginine deiminase, type II [Source:HGNC Symbol;Acc:18341]	2
2062	A_23_P30813	HIST1H4K	0.551115	10.226	3.54572	0.000554684	0.00103056	-1.34871	8365	HIST1H4K	histone cluster 1, H4k [Source:HGNC Symbol;Acc:4784]	2
2063	A_23_P30813	HIST1H4K	0.551115	10.226	3.54572	0.000554684	0.00103056	-1.34871	8362	HIST1H4K	histone cluster 1, H4k [Source:HGNC Symbol;Acc:4784]	2
2064	A_23_P30813	HIST1H4K	0.551115	10.226	3.54572	0.000554684	0.00103056	-1.34871	8364	HIST1H4K	histone cluster 1, H4k [Source:HGNC Symbol;Acc:4784]	2
2065	A_23_P30813	HIST1H4K	0.551115	10.226	3.54572	0.000554684	0.00103056	-1.34871	8370	HIST1H4K	histone cluster 1, H4k [Source:HGNC Symbol;Acc:4784]	2
2066	A_23_P30813	HIST1H4K	0.551115	10.226	3.54572	0.000554684	0.00103056	-1.34871	8361	HIST1H4K	histone cluster 1, H4k [Source:HGNC Symbol;Acc:4784]	2
2067	A_23_P30813	HIST1H4K	0.551115	10.226	3.54572	0.000554684	0.00103056	-1.34871	8366	HIST1H4K	histone cluster 1, H4k [Source:HGNC Symbol;Acc:4784]	2
2068	A_23_P30813	HIST1H4K	0.551115	10.226	3.54572	0.000554684	0.00103056	-1.34871	8363	HIST1H4K	histone cluster 1, H4k [Source:HGNC Symbol;Acc:4784]	2
2069	A_23_P30813	HIST1H4K	0.551115	10.226	3.54572	0.000554684	0.00103056	-1.34871	8367	HIST1H4K	histone cluster 1, H4k [Source:HGNC Symbol;Acc:4784]	2
2070	A_23_P30813	HIST1H4K	0.551115	10.226	3.54572	0.000554684	0.00103056	-1.34871	8360	HIST1H4K	histone cluster 1, H4k [Source:HGNC Symbol;Acc:4784]	2
2071	A_23_P30813	HIST1H4K	0.551115	10.226	3.54572	0.000554684	0.00103056	-1.34871	8368	HIST1H4K	histone cluster 1, H4k [Source:HGNC Symbol;Acc:4784]	2
2072	A_23_P30813	HIST1H4K	0.551115	10.226	3.54572	0.000554684	0.00103056	-1.34871	8359	HIST1H4K	histone cluster 1, H4k [Source:HGNC Symbol;Acc:4784]	2
2073	A_23_P30813	HIST1H4K	0.551115	10.226	3.54572	0.000554684	0.00103056	-1.34871	121504	HIST1H4K	histone cluster 1, H4k [Source:HGNC Symbol;Acc:4784]	2
2074	A_23_P30813	HIST1H4K	0.551115	10.226	3.54572	0.000554684	0.00103056	-1.34871	8294	HIST1H4K	histone cluster 1, H4k [Source:HGNC Symbol;Acc:4784]	2
2075	A_23_P30813	HIST1H4K	0.551115	10.226	3.54572	0.000554684	0.00103056	-1.34871	554313	HIST1H4K	histone cluster 1, H4k [Source:HGNC Symbol;Acc:4784]	2
1930	A_23_P207445	MAP2K6	0.550737	10.1153	4.30682	3.35124e-05	7.42231e-05	1.314	5608	MAP2K6	mitogen-activated protein kinase kinase 6 [Source:HGNC Symbol;Acc:6846]	2
1738	A_23_P133438	FAM105A	0.547128	10.5315	5.17646	8.9327e-07	2.34338e-06	4.80848	54491	FAM105A	family with sequence similarity 105, member A [Source:HGNC Symbol;Acc:25629]	2
1088	A_33_P3229380		0.547031	12.7885	3.21376	0.00167307	0.00290151	-2.37898	100134822	FAM157B	family with sequence similarity 157, member B [Source:HGNC Symbol;Acc:34080]	1
1089	A_33_P3229380		0.547031	12.7885	3.21376	0.00167307	0.00290151	-2.37898	101928670	FAM157A	family with sequence similarity 157, member A [Source:HGNC Symbol;Acc:34079]	1
1090	A_33_P3229380		0.547031	12.7885	3.21376	0.00167307	0.00290151	-2.37898	101929824	FAM157C	family with sequence similarity 157, member C [Source:HGNC Symbol;Acc:34081]	1
1091	A_33_P3229380		0.547031	12.7885	3.21376	0.00167307	0.00290151	-2.37898	101929966			1
1092	A_33_P3229380		0.547031	12.7885	3.21376	0.00167307	0.00290151	-2.37898	101928670			1
1093	A_33_P3229380		0.547031	12.7885	3.21376	0.00167307	0.00290151	-2.37898	101930130	FAM157C	family with sequence similarity 157, member C [Source:HGNC Symbol;Acc:34081]	1
1094	A_33_P3229380		0.547031	12.7885	3.21376	0.00167307	0.00290151	-2.37898	101930494			1
1095	A_33_P3229380		0.547031	12.7885	3.21376	0.00167307	0.00290151	-2.37898	101928344			1
1096	A_33_P3229380		0.547031	12.7885	3.21376	0.00167307	0.00290151	-2.37898	101929038	FAM157C	family with sequence similarity 157, member C [Source:HGNC Symbol;Acc:34081]	1
1097	A_33_P3229380		0.547031	12.7885	3.21376	0.00167307	0.00290151	-2.37898	100996541	FAM157B	family with sequence similarity 157, member B [Source:HGNC Symbol;Acc:34080]	1
1098	A_33_P3229380		0.547031	12.7885	3.21376	0.00167307	0.00290151	-2.37898	101930567	FAM157C	family with sequence similarity 157, member C [Source:HGNC Symbol;Acc:34081]	1
1099	A_33_P3229380		0.547031	12.7885	3.21376	0.00167307	0.00290151	-2.37898	101929008	FAM157C	family with sequence similarity 157, member C [Source:HGNC Symbol;Acc:34081]	1
1100	A_33_P3229380		0.547031	12.7885	3.21376	0.00167307	0.00290151	-2.37898	101928976			1
1101	A_33_P3229380		0.547031	12.7885	3.21376	0.00167307	0.00290151	-2.37898	101930219			1
1102	A_33_P3229380		0.547031	12.7885	3.21376	0.00167307	0.00290151	-2.37898	101926936			1
1103	A_33_P3229380		0.547031	12.7885	3.21376	0.00167307	0.00290151	-2.37898	101926901			1
1104	A_33_P3229380		0.547031	12.7885	3.21376	0.00167307	0.00290151	-2.37898	101929827			1
1105	A_33_P3229380		0.547031	12.7885	3.21376	0.00167307	0.00290151	-2.37898	100288102			1
1840	A_23_P159650	COX7B	0.546833	10.2802	3.52079	0.000604224	0.00111713	-1.42897	1349	COX7B	cytochrome c oxidase subunit VIIb [Source:HGNC Symbol;Acc:2291]	2
84	A_23_P122724	VNN2	0.546562	16.1532	4.34644	2.86742e-05	6.42159e-05	1.46327	8875	VNN2	vanin 2 [Source:HGNC Symbol;Acc:12706]	1
406	A_23_P42257	IER3	0.544441	10.7717	4.83982	3.81414e-06	9.47428e-06	3.40368	8870	IER3	immediate early response 3 [Source:HGNC Symbol;Acc:5392]	1
1168	A_33_P3256347	TIMM8BP2	0.543001	10.6971	3.98409	0.00011522	0.000236041	0.136145	NA	TIMM8BP2	translocase of inner mitochondrial membrane 8B pseudogene 2 [Source:HGNC Symbol;Acc:39212]	1
1424	A_33_P3341676	MEF2A	0.542315	11.448	5.28741	5.4678e-07	1.46595e-06	5.28482	4205	MEF2A	myocyte enhancer factor 2A [Source:HGNC Symbol;Acc:6993]	1
1781	A_23_P143958	RPL22L1	0.541567	10.2808	3.78162	0.000241848	0.000473567	-0.566681	200916	RPL22L1	ribosomal protein L22-like 1 [Source:HGNC Symbol;Acc:27610]	2
1585	A_33_P3411945	C19orf38	0.540983	10.8499	4.45701	1.84649e-05	4.24668e-05	1.88523	255809	C19orf38	chromosome 19 open reading frame 38 [Source:HGNC Symbol;Acc:34073]	1
644	A_24_P163113	CDV3	0.540891	11.7377	4.0487	9.04463e-05	0.000188228	0.366372	55573	CDV3	CDV3 homolog (mouse) [Source:HGNC Symbol;Acc:26928]	1
234	A_23_P213385	BASP1	0.540818	15.7057	4.61037	9.91279e-06	2.3593e-05	2.483	10409	BASP1	brain abundant, membrane attached signal protein 1 [Source:HGNC Symbol;Acc:957]	1
2264	A_23_P426021	SEL1L3	0.53859	9.72354	4.42428	2.105e-05	4.81203e-05	1.75952	23231	SEL1L3	sel-1 suppressor of lin-12-like 3 (C. elegans) [Source:HGNC Symbol;Acc:29108]	2
2513	A_24_P148750	SH3BP5	0.537563	9.55105	4.20654	4.95233e-05	0.000107453	0.940639	9467	SH3BP5	SH3-domain binding protein 5 (BTK-associated) [Source:HGNC Symbol;Acc:10827]	2
2691	A_24_P27977	TRPM2	0.536676	9.52972	4.76623	5.19756e-06	1.27254e-05	3.10501	7226	TRPM2	transient receptor potential cation channel, subfamily M, member 2 [Source:HGNC Symbol;Acc:12339]	2
131	A_23_P140423	NDUFB1	0.535682	11.6378	4.18833	5.31293e-05	0.000114839	0.873526	4707	NDUFB1	NADH dehydrogenase (ubiquinone) 1 beta subcomplex, 1, 7kDa [Source:HGNC Symbol;Acc:7695]	1
3727	A_33_P3259902	HMGN2P28	0.532954	10.1663	3.56362	0.000521514	0.000970516	-1.29081	NA	HMGN2P28	high mobility group nucleosomal binding domain 2 pseudogene 28 [Source:HGNC Symbol;Acc:39395]	2
891	A_32_P19840		0.532458	10.5609	5.50233	2.07806e-07	5.8087e-07	6.22533	NA			1
209	A_23_P19691	HEBP2	0.532283	12.5528	4.65306	8.31713e-06	1.99342e-05	2.65194	23593	HEBP2	heme binding protein 2 [Source:HGNC Symbol;Acc:15716]	1
2517	A_24_P150486	SPTLC2	0.531437	9.32244	3.86318	0.000179976	0.000359846	-0.287039	9517	SPTLC2	serine palmitoyltransferase, long chain base subunit 2 [Source:HGNC Symbol;Acc:11278]	2
1750	A_23_P137470	SIPA1L2	0.530967	10.2737	3.85257	0.000187074	0.000373383	-0.323683	57568	SIPA1L2	signal-induced proliferation-associated 1 like 2 [Source:HGNC Symbol;Acc:23800]	2
1934	A_23_P208182	SIGLEC10	0.53089	9.63738	2.60102	0.010434	0.0161723	-4.05119	89790	SIGLEC10	sialic acid binding Ig-like lectin 10 [Source:HGNC Symbol;Acc:15620]	2
1844	A_23_P160934	ANP32E	0.530139	8.65058	4.92498	2.65662e-06	6.67677e-06	3.7531	81611	ANP32E	acidic (leucine-rich) nuclear phosphoprotein 32 family, member E [Source:HGNC Symbol;Acc:16673]	2
1845	A_23_P160934	ANP32E	0.530139	8.65058	4.92498	2.65662e-06	6.67677e-06	3.7531	81611		Acidic (Leucine-rich) nuclear phosphoprotein 32 family, member E variant [Source:UniProtKB/TrEMBL;Acc:Q53F20]	2
1084	A_33_P3227467	BNIP2	0.529961	11.7279	4.26035	4.01913e-05	8.83276e-05	1.14016	663	BNIP2	BCL2/adenovirus E1B 19kDa interacting protein 2 [Source:HGNC Symbol;Acc:1083]	1
1069	A_33_P3226154		0.529764	14.0243	1.6602	0.0994216	0.12945	-5.98883	NA	IGKC	immunoglobulin kappa constant [Source:HGNC Symbol;Acc:5716]	1
1070	A_33_P3226154		0.529764	14.0243	1.6602	0.0994216	0.12945	-5.98883	NA			1
2182	A_23_P395374	HIST1H4D	0.529677	9.49758	3.60076	0.000458545	0.00086037	-1.16989	8366	HIST1H4D	histone cluster 1, H4d [Source:HGNC Symbol;Acc:4782]	2
2183	A_23_P395374	HIST1H4D	0.529677	9.49758	3.60076	0.000458545	0.00086037	-1.16989	554313	HIST1H4D	histone cluster 1, H4d [Source:HGNC Symbol;Acc:4782]	2
2184	A_23_P395374	HIST1H4D	0.529677	9.49758	3.60076	0.000458545	0.00086037	-1.16989	8365	HIST1H4D	histone cluster 1, H4d [Source:HGNC Symbol;Acc:4782]	2
2185	A_23_P395374	HIST1H4D	0.529677	9.49758	3.60076	0.000458545	0.00086037	-1.16989	8361	HIST1H4D	histone cluster 1, H4d [Source:HGNC Symbol;Acc:4782]	2
2186	A_23_P395374	HIST1H4D	0.529677	9.49758	3.60076	0.000458545	0.00086037	-1.16989	8364	HIST1H4D	histone cluster 1, H4d [Source:HGNC Symbol;Acc:4782]	2
2187	A_23_P395374	HIST1H4D	0.529677	9.49758	3.60076	0.000458545	0.00086037	-1.16989	8367	HIST1H4D	histone cluster 1, H4d [Source:HGNC Symbol;Acc:4782]	2
2188	A_23_P395374	HIST1H4D	0.529677	9.49758	3.60076	0.000458545	0.00086037	-1.16989	8363	HIST1H4D	histone cluster 1, H4d [Source:HGNC Symbol;Acc:4782]	2
2189	A_23_P395374	HIST1H4D	0.529677	9.49758	3.60076	0.000458545	0.00086037	-1.16989	8362	HIST1H4D	histone cluster 1, H4d [Source:HGNC Symbol;Acc:4782]	2
2190	A_23_P395374	HIST1H4D	0.529677	9.49758	3.60076	0.000458545	0.00086037	-1.16989	121504	HIST1H4D	histone cluster 1, H4d [Source:HGNC Symbol;Acc:4782]	2
2191	A_23_P395374	HIST1H4D	0.529677	9.49758	3.60076	0.000458545	0.00086037	-1.16989	8360	HIST1H4D	histone cluster 1, H4d [Source:HGNC Symbol;Acc:4782]	2
2192	A_23_P395374	HIST1H4D	0.529677	9.49758	3.60076	0.000458545	0.00086037	-1.16989	8359	HIST1H4D	histone cluster 1, H4d [Source:HGNC Symbol;Acc:4782]	2
2193	A_23_P395374	HIST1H4D	0.529677	9.49758	3.60076	0.000458545	0.00086037	-1.16989	8368	HIST1H4D	histone cluster 1, H4d [Source:HGNC Symbol;Acc:4782]	2
2194	A_23_P395374	HIST1H4D	0.529677	9.49758	3.60076	0.000458545	0.00086037	-1.16989	8294	HIST1H4D	histone cluster 1, H4d [Source:HGNC Symbol;Acc:4782]	2
2195	A_23_P395374	HIST1H4D	0.529677	9.49758	3.60076	0.000458545	0.00086037	-1.16989	8370	HIST1H4D	histone cluster 1, H4d [Source:HGNC Symbol;Acc:4782]	2
179	A_23_P155765	HMGB2	0.528753	12.486	4.12909	6.66813e-05	0.000141973	0.656761	3148	HMGB2	high mobility group box 2 [Source:HGNC Symbol;Acc:5000]	1
2608	A_24_P253818	FLOT2	0.527096	8.50191	4.22024	4.69677e-05	0.00010256	0.991249	2319	FLOT2	flotillin 2 [Source:HGNC Symbol;Acc:3758]	2
2943	A_32_P172848	GK3P	0.526808	10.2314	3.77641	0.000246423	0.000481697	-0.584398	2713	GK3P	glycerol kinase 3 pseudogene [Source:HGNC Symbol;Acc:4292]	2
183	A_23_P159125	SLC16A5	0.526366	11.9204	5.25986	6.18014e-07	1.64917e-06	5.16591	9121	SLC16A5	solute carrier family 16 (monocarboxylate transporter), member 5 [Source:HGNC Symbol;Acc:10926]	1
536	A_23_P79426	CAB39	0.525421	11.1275	5.04341	1.59642e-06	4.08439e-06	4.24583	51719	CAB39	calcium binding protein 39 [Source:HGNC Symbol;Acc:20292]	1
550	A_23_P85903	TLR5	0.525127	11.0262	3.45633	0.00075234	0.00137533	-1.63437	7100	TLR5	toll-like receptor 5 [Source:HGNC Symbol;Acc:11851]	1
4437	A_33_P3399985	IGKV2D-24	0.523496	7.93551	2.33343	0.0212483	0.0313805	-4.68265	NA	IGKV2D-24	immunoglobulin kappa variable 2D-24 (non-functional) [Source:HGNC Symbol;Acc:5797]	2
3173	A_33_P3214432	ZC3HAV1L	0.522827	10.3671	2.77525	0.00637778	0.010229	-3.60716	92092	ZC3HAV1L	zinc finger CCCH-type, antiviral 1-like [Source:HGNC Symbol;Acc:22423]	2
678	A_24_P217834	HIST1H3D	0.522682	11.8993	3.7615	0.000259963	0.000504694	-0.634942	8352	HIST1H3D	histone cluster 1, H3d [Source:HGNC Symbol;Acc:4767]	1
679	A_24_P217834	HIST1H3D	0.522682	11.8993	3.7615	0.000259963	0.000504694	-0.634942	8354	HIST1H3D	histone cluster 1, H3d [Source:HGNC Symbol;Acc:4767]	1
680	A_24_P217834	HIST1H3D	0.522682	11.8993	3.7615	0.000259963	0.000504694	-0.634942	8353	HIST1H3D	histone cluster 1, H3d [Source:HGNC Symbol;Acc:4767]	1
681	A_24_P217834	HIST1H3D	0.522682	11.8993	3.7615	0.000259963	0.000504694	-0.634942	8351	HIST1H3D	histone cluster 1, H3d [Source:HGNC Symbol;Acc:4767]	1
682	A_24_P217834	HIST1H3D	0.522682	11.8993	3.7615	0.000259963	0.000504694	-0.634942	8356	HIST1H3D	histone cluster 1, H3d [Source:HGNC Symbol;Acc:4767]	1
683	A_24_P217834	HIST1H3D	0.522682	11.8993	3.7615	0.000259963	0.000504694	-0.634942	8350	HIST1H3D	histone cluster 1, H3d [Source:HGNC Symbol;Acc:4767]	1
684	A_24_P217834	HIST1H3D	0.522682	11.8993	3.7615	0.000259963	0.000504694	-0.634942	8358	HIST1H3D	histone cluster 1, H3d [Source:HGNC Symbol;Acc:4767]	1
685	A_24_P217834	HIST1H3D	0.522682	11.8993	3.7615	0.000259963	0.000504694	-0.634942	8357	HIST1H3D	histone cluster 1, H3d [Source:HGNC Symbol;Acc:4767]	1
686	A_24_P217834	HIST1H3D	0.522682	11.8993	3.7615	0.000259963	0.000504694	-0.634942	8355	HIST1H3D	histone cluster 1, H3d [Source:HGNC Symbol;Acc:4767]	1
687	A_24_P217834	HIST1H3D	0.522682	11.8993	3.7615	0.000259963	0.000504694	-0.634942	8968	HIST1H3D	histone cluster 1, H3d [Source:HGNC Symbol;Acc:4767]	1
86	A_23_P124108	ITGAM	0.52165	12.1804	4.45972	1.82655e-05	4.20364e-05	1.89565	3684	ITGAM	integrin, alpha M (complement component 3 receptor 3 subunit) [Source:HGNC Symbol;Acc:6149]	1
2762	A_24_P353794	GALNT2	0.52041	8.66089	3.66896	0.00036118	0.000687895	-0.945219	2590	GALNT2	UDP-N-acetyl-alpha-D-galactosamine:polypeptide N-acetylgalactosaminyltransferase 2 (GalNAc-T2) [Source:HGNC Symbol;Acc:4124]	2
2394	A_23_P7636	PTTG1	0.520226	9.87781	3.18208	0.00185147	0.00318662	-2.47286	9232	PTTG1	pituitary tumor-transforming 1 [Source:HGNC Symbol;Acc:9690]	2
4553	A_33_P3555937	STEAP4	0.5202	9.96284	4.27823	3.74834e-05	8.25361e-05	1.20686	79689	STEAP4	STEAP family member 4 [Source:HGNC Symbol;Acc:21923]	2
2742	A_24_P329353	ORAI2	0.520182	10.2926	4.01506	0.000102633	0.000211142	0.246119	80228	ORAI2	ORAI calcium release-activated calcium modulator 2 [Source:HGNC Symbol;Acc:21667]	2
802	A_24_P59220	POTEF	0.519668	11.9868	3.97738	0.000118136	0.000241436	0.112392	728378	POTEF	POTE ankyrin domain family, member F [Source:HGNC Symbol;Acc:33905]	1
1557	A_33_P3399208	HLA-B	0.519362	13.2996	2.3622	0.0197364	0.0292743	-4.61776	3106	HLA-B	major histocompatibility complex, class I, B [Source:HGNC Symbol;Acc:4932]	1
1758	A_23_P139669	SLC2A3	0.518502	8.75295	4.44109	1.96817e-05	4.50527e-05	1.824	6515	SLC2A3	solute carrier family 2 (facilitated glucose transporter), member 3 [Source:HGNC Symbol;Acc:11007]	2
825	A_24_P81900	SLC2A3	0.518074	10.6538	4.57183	1.16047e-05	2.73906e-05	2.33142	6515	SLC2A3	solute carrier family 2 (facilitated glucose transporter), member 3 [Source:HGNC Symbol;Acc:11007]	1
695	A_24_P239731	B4GALT5	0.517125	11.8582	4.48066	1.67908e-05	3.87734e-05	1.97646	9334	B4GALT5	UDP-Gal:betaGlcNAc beta 1,4- galactosyltransferase, polypeptide 5 [Source:HGNC Symbol;Acc:928]	1
2583	A_24_P23625	HS3ST3B1	0.516117	8.35815	4.07194	8.2851e-05	0.000174013	0.449875	9953	HS3ST3B1	heparan sulfate (glucosamine) 3-O-sulfotransferase 3B1 [Source:HGNC Symbol;Acc:5198]	2
148	A_23_P143127	EML4	0.516112	11.9307	4.24952	4.1923e-05	9.18967e-05	1.09983	27436	EML4	echinoderm microtubule associated protein like 4 [Source:HGNC Symbol;Acc:1316]	1
500	A_23_P70480	HIST1H4L	0.515973	11.8243	2.74818	0.00689499	0.0110017	-3.67782	8367	HIST1H4L	histone cluster 1, H4l [Source:HGNC Symbol;Acc:4791]	1
501	A_23_P70480	HIST1H4L	0.515973	11.8243	2.74818	0.00689499	0.0110017	-3.67782	8361	HIST1H4L	histone cluster 1, H4l [Source:HGNC Symbol;Acc:4791]	1
502	A_23_P70480	HIST1H4L	0.515973	11.8243	2.74818	0.00689499	0.0110017	-3.67782	8366	HIST1H4L	histone cluster 1, H4l [Source:HGNC Symbol;Acc:4791]	1
503	A_23_P70480	HIST1H4L	0.515973	11.8243	2.74818	0.00689499	0.0110017	-3.67782	8363	HIST1H4L	histone cluster 1, H4l [Source:HGNC Symbol;Acc:4791]	1
504	A_23_P70480	HIST1H4L	0.515973	11.8243	2.74818	0.00689499	0.0110017	-3.67782	8360	HIST1H4L	histone cluster 1, H4l [Source:HGNC Symbol;Acc:4791]	1
505	A_23_P70480	HIST1H4L	0.515973	11.8243	2.74818	0.00689499	0.0110017	-3.67782	8368	HIST1H4L	histone cluster 1, H4l [Source:HGNC Symbol;Acc:4791]	1
506	A_23_P70480	HIST1H4L	0.515973	11.8243	2.74818	0.00689499	0.0110017	-3.67782	121504	HIST1H4L	histone cluster 1, H4l [Source:HGNC Symbol;Acc:4791]	1
507	A_23_P70480	HIST1H4L	0.515973	11.8243	2.74818	0.00689499	0.0110017	-3.67782	554313	HIST1H4L	histone cluster 1, H4l [Source:HGNC Symbol;Acc:4791]	1
508	A_23_P70480	HIST1H4L	0.515973	11.8243	2.74818	0.00689499	0.0110017	-3.67782	8294	HIST1H4L	histone cluster 1, H4l [Source:HGNC Symbol;Acc:4791]	1
509	A_23_P70480	HIST1H4L	0.515973	11.8243	2.74818	0.00689499	0.0110017	-3.67782	8370	HIST1H4L	histone cluster 1, H4l [Source:HGNC Symbol;Acc:4791]	1
510	A_23_P70480	HIST1H4L	0.515973	11.8243	2.74818	0.00689499	0.0110017	-3.67782	8362	HIST1H4L	histone cluster 1, H4l [Source:HGNC Symbol;Acc:4791]	1
511	A_23_P70480	HIST1H4L	0.515973	11.8243	2.74818	0.00689499	0.0110017	-3.67782	8359	HIST1H4L	histone cluster 1, H4l [Source:HGNC Symbol;Acc:4791]	1
512	A_23_P70480	HIST1H4L	0.515973	11.8243	2.74818	0.00689499	0.0110017	-3.67782	8365	HIST1H4L	histone cluster 1, H4l [Source:HGNC Symbol;Acc:4791]	1
513	A_23_P70480	HIST1H4L	0.515973	11.8243	2.74818	0.00689499	0.0110017	-3.67782	8364	HIST1H4L	histone cluster 1, H4l [Source:HGNC Symbol;Acc:4791]	1
1659	A_23_P104804	ZBTB16	0.515408	8.96495	2.55731	0.0117634	0.0181176	-4.15857	7704	ZBTB16	zinc finger and BTB domain containing 16 [Source:HGNC Symbol;Acc:12930]	2
1947	A_23_P210210	EPAS1	0.515122	8.3478	4.21064	4.87445e-05	0.000105965	0.955778	2034	EPAS1	endothelial PAS domain protein 1 [Source:HGNC Symbol;Acc:3374]	2
5	A_23_P101380	B3GNT8	0.512277	11.7429	4.31637	3.22789e-05	7.17706e-05	1.34989	374907	B3GNT8	UDP-GlcNAc:betaGal beta-1,3-N-acetylglucosaminyltransferase 8 [Source:HGNC Symbol;Acc:24139]	1
1938	A_23_P208768	FCAR	0.512014	10.3387	3.22953	0.00159036	0.00276933	-2.33195	2204	FCAR	Fc fragment of IgA, receptor for [Source:HGNC Symbol;Acc:3608]	2
3330	A_33_P3238976		0.511872	10.0329	3.44323	0.000786327	0.00143362	-1.67571	NA			2
3331	A_33_P3238976		0.511872	10.0329	3.44323	0.000786327	0.00143362	-1.67571	57570	TRMT5	tRNA methyltransferase 5 [Source:HGNC Symbol;Acc:23141]	2
2099	A_23_P322704	FAM177A1	0.511381	10.4618	4.70181	6.79818e-06	1.63973e-05	2.84619	283635	FAM177A1	family with sequence similarity 177, member A1 [Source:HGNC Symbol;Acc:19829]	2
2100	A_23_P322704	FAM177A1	0.511381	10.4618	4.70181	6.79818e-06	1.63973e-05	2.84619	101927178	FAM177A1	family with sequence similarity 177, member A1 [Source:HGNC Symbol;Acc:19829]	2
439	A_23_P503233	ENO1P1	0.5105	11.4223	4.48567	1.64555e-05	3.80248e-05	1.99583	128178	EDARADD	EDAR-associated death domain [Source:HGNC Symbol;Acc:14341]	1
440	A_23_P503233	ENO1P1	0.5105	11.4223	4.48567	1.64555e-05	3.80248e-05	1.99583	NA	ENO1P1	enolase 1, (alpha) pseudogene 1 [Source:HGNC Symbol;Acc:3352]	1
2551	A_24_P20873	HIST1H4I	0.509828	9.12904	4.35355	2.78801e-05	6.26019e-05	1.49017	8365	HIST1H4I	histone cluster 1, H4i [Source:HGNC Symbol;Acc:4793]	2
2552	A_24_P20873	HIST1H4I	0.509828	9.12904	4.35355	2.78801e-05	6.26019e-05	1.49017	8366	HIST1H4I	histone cluster 1, H4i [Source:HGNC Symbol;Acc:4793]	2
2553	A_24_P20873	HIST1H4I	0.509828	9.12904	4.35355	2.78801e-05	6.26019e-05	1.49017	8364	HIST1H4I	histone cluster 1, H4i [Source:HGNC Symbol;Acc:4793]	2
2554	A_24_P20873	HIST1H4I	0.509828	9.12904	4.35355	2.78801e-05	6.26019e-05	1.49017	8363	HIST1H4I	histone cluster 1, H4i [Source:HGNC Symbol;Acc:4793]	2
2555	A_24_P20873	HIST1H4I	0.509828	9.12904	4.35355	2.78801e-05	6.26019e-05	1.49017	8360	HIST1H4I	histone cluster 1, H4i [Source:HGNC Symbol;Acc:4793]	2
2556	A_24_P20873	HIST1H4I	0.509828	9.12904	4.35355	2.78801e-05	6.26019e-05	1.49017	121504	HIST1H4I	histone cluster 1, H4i [Source:HGNC Symbol;Acc:4793]	2
2557	A_24_P20873	HIST1H4I	0.509828	9.12904	4.35355	2.78801e-05	6.26019e-05	1.49017	8294	HIST1H4I	histone cluster 1, H4i [Source:HGNC Symbol;Acc:4793]	2
2558	A_24_P20873	HIST1H4I	0.509828	9.12904	4.35355	2.78801e-05	6.26019e-05	1.49017	8368	HIST1H4I	histone cluster 1, H4i [Source:HGNC Symbol;Acc:4793]	2
2559	A_24_P20873	HIST1H4I	0.509828	9.12904	4.35355	2.78801e-05	6.26019e-05	1.49017	554313	HIST1H4I	histone cluster 1, H4i [Source:HGNC Symbol;Acc:4793]	2
2560	A_24_P20873	HIST1H4I	0.509828	9.12904	4.35355	2.78801e-05	6.26019e-05	1.49017	8361	HIST1H4I	histone cluster 1, H4i [Source:HGNC Symbol;Acc:4793]	2
2561	A_24_P20873	HIST1H4I	0.509828	9.12904	4.35355	2.78801e-05	6.26019e-05	1.49017	8362	HIST1H4I	histone cluster 1, H4i [Source:HGNC Symbol;Acc:4793]	2
2562	A_24_P20873	HIST1H4I	0.509828	9.12904	4.35355	2.78801e-05	6.26019e-05	1.49017	8370	HIST1H4I	histone cluster 1, H4i [Source:HGNC Symbol;Acc:4793]	2
2563	A_24_P20873	HIST1H4I	0.509828	9.12904	4.35355	2.78801e-05	6.26019e-05	1.49017	8359	HIST1H4I	histone cluster 1, H4i [Source:HGNC Symbol;Acc:4793]	2
2564	A_24_P20873	HIST1H4I	0.509828	9.12904	4.35355	2.78801e-05	6.26019e-05	1.49017	8367	HIST1H4I	histone cluster 1, H4i [Source:HGNC Symbol;Acc:4793]	2
1985	A_23_P217319	FGF13	0.509696	8.78835	2.38908	0.0184099	0.027462	-4.55645	2258	FGF13	fibroblast growth factor 13 [Source:HGNC Symbol;Acc:3670]	2
2570	A_24_P22050	RAB20	0.509522	8.10229	4.39343	2.38036e-05	5.4089e-05	1.64164	55647	RAB20	RAB20, member RAS oncogene family [Source:HGNC Symbol;Acc:18260]	2
1723	A_23_P128470	CLEC12A	0.509519	9.04568	2.90182	0.00439727	0.00722227	-3.26867	160364	CLEC12A	C-type lectin domain family 12, member A [Source:HGNC Symbol;Acc:31713]	2
535	A_23_P79094	LILRA3	0.509411	11.1671	3.11474	0.00229105	0.00389604	-2.66981	11026	LILRA3	leukocyte immunoglobulin-like receptor, subfamily A (without TM domain), member 3 [Source:HGNC Symbol;Acc:6604]	1
3343	A_33_P3241984	PTPN22	0.508928	9.45992	3.73968	0.000281064	0.000543188	-0.708655	26191	PTPN22	protein tyrosine phosphatase, non-receptor type 22 (lymphoid) [Source:HGNC Symbol;Acc:9652]	2
4199	A_33_P3356577	SIRPB1	0.507696	10.3621	3.56664	0.000516095	0.000960956	-1.281	100653194	SIRPB1	signal-regulatory protein beta 1 [Source:HGNC Symbol;Acc:15928]	2
4200	A_33_P3356577	SIRPB1	0.507696	10.3621	3.56664	0.000516095	0.000960956	-1.281	10326	SIRPB1	signal-regulatory protein beta 1 [Source:HGNC Symbol;Acc:15928]	2
2206	A_23_P401	CENPF	0.507686	7.91745	4.25265	4.1415e-05	9.08414e-05	1.11149	1063	CENPF	centromere protein F, 350/400kDa [Source:HGNC Symbol;Acc:1857]	2
156	A_23_P145777	NDUFA4	0.506892	12.2078	4.00374	0.000107072	0.000219746	0.205851	4697	NDUFA4	NADH dehydrogenase (ubiquinone) 1 alpha subcomplex, 4, 9kDa [Source:HGNC Symbol;Acc:7687]	1
4272	A_33_P3369239	QKI	0.506548	9.51997	3.23306	0.00157236	0.0027464	-2.32139	9444	QKI	QKI, KH domain containing, RNA binding [Source:HGNC Symbol;Acc:21100]	2
625	A_24_P142743	CNN2	0.506473	12.9834	3.76364	0.000257981	0.000501988	-0.627711	1265	CNN2	calponin 2 [Source:HGNC Symbol;Acc:2156]	1
1704	A_23_P122197	CCNB1	0.505402	7.73085	4.53963	1.3229e-05	3.09676e-05	2.20548	891	CCNB1	cyclin B1 [Source:HGNC Symbol;Acc:1579]	2
661	A_24_P169148	HMGB1P1	0.505099	12.0399	4.18166	5.45114e-05	0.000117677	0.849009	NA	HMGB1P1	high mobility group box 1 pseudogene 1 [Source:HGNC Symbol;Acc:4993]	1
2798	A_24_P391260	PTTG1IP	0.504808	9.9855	3.59231	0.000472202	0.000883567	-1.19748	754	PTTG1IP	pituitary tumor-transforming 1 interacting protein [Source:HGNC Symbol;Acc:13524]	2
2817	A_24_P418637	MACF1	0.503797	8.97796	3.61365	0.000438419	0.000823513	-1.12768	23499	MACF1	microtubule-actin crosslinking factor 1 [Source:HGNC Symbol;Acc:13664]	2
545	A_23_P82296	GNB2	0.502732	11.6463	3.95211	0.000129764	0.000263622	0.0232184	2783	GNB2	guanine nucleotide binding protein (G protein), beta polypeptide 2 [Source:HGNC Symbol;Acc:4398]	1
2199	A_23_P397238	FKBP1A	0.501429	9.11029	3.92931	0.000141182	0.000285628	-0.0568376	2280	FKBP1A	FK506 binding protein 1A, 12kDa [Source:HGNC Symbol;Acc:3711]	2
2200	A_23_P397238	FKBP1A	0.501429	9.11029	3.92931	0.000141182	0.000285628	-0.0568376	101929368	FKBP1A	FK506 binding protein 1A, 12kDa [Source:HGNC Symbol;Acc:3711]	2
4007	A_33_P3309075	TBC1D8	0.501136	9.69058	3.49501	0.000659832	0.00121337	-1.51151	11138	TBC1D8	TBC1 domain family, member 8 (with GRAM domain) [Source:HGNC Symbol;Acc:17791]	2
532	A_23_P78092		0.500173	11.3352	3.74876	0.000272099	0.000526162	-0.678046	NA			1
533	A_23_P78092		0.500173	11.3352	3.74876	0.000272099	0.000526162	-0.678046	2123	EVI2A	ecotropic viral integration site 2A [Source:HGNC Symbol;Acc:3499]	1
3371	A_33_P3248072	SIRPB1	0.499418	10.6418	1.46094	0.146581	0.183927	-6.29495	10326	SIRPB1	signal-regulatory protein beta 1 [Source:HGNC Symbol;Acc:15928]	2
3372	A_33_P3248072	SIRPB1	0.499418	10.6418	1.46094	0.146581	0.183927	-6.29495	100653194	SIRPB1	signal-regulatory protein beta 1 [Source:HGNC Symbol;Acc:15928]	2
735	A_24_P29723	POR	0.499287	10.7247	3.58105	0.000491009	0.000916748	-1.23419	5447	POR	P450 (cytochrome) oxidoreductase [Source:HGNC Symbol;Acc:9208]	1
1304	A_33_P3294509	CD44	0.499157	14.0795	4.23731	4.39599e-05	9.61149e-05	1.05448	960	CD44	CD44 molecule (Indian blood group) [Source:HGNC Symbol;Acc:1681]	1
1835	A_23_P158007	ZDHHC12	0.498346	9.85148	4.55384	1.24871e-05	2.93111e-05	2.26096	84885	ZDHHC12	zinc finger, DHHC-type containing 12 [Source:HGNC Symbol;Acc:19159]	2
210	A_23_P200126	MKNK1	0.498065	11.1839	3.34769	0.0010816	0.00193984	-1.97343	8569	MKNK1	MAP kinase interacting serine/threonine kinase 1 [Source:HGNC Symbol;Acc:7110]	1
4113	A_33_P3331228	IGHV3-15	0.497646	7.78878	2.82095	0.00558407	0.00903672	-3.48645	NA	IGHV3-15	immunoglobulin heavy variable 3-15 [Source:HGNC Symbol;Acc:5582]	2
1545	A_33_P3395675	IGLC2	0.496877	14.0338	1.6745	0.0965725	0.126139	-5.96541	NA	IGLC2	immunoglobulin lambda constant 2 (Kern-Oz- marker) [Source:HGNC Symbol;Acc:5856]	1
102	A_23_P129556	IL4R	0.49595	15.2467	4.43815	1.99147e-05	4.55555e-05	1.81271	3566	IL4R	interleukin 4 receptor [Source:HGNC Symbol;Acc:6015]	1
2386	A_23_P74609	G0S2	0.495603	10.0007	2.47713	0.014602	0.0220907	-4.35125	50486	G0S2	G0/G1switch 2 [Source:HGNC Symbol;Acc:30229]	2
4455	A_33_P3404588	FGD4	0.49382	9.71391	4.52253	1.41789e-05	3.30777e-05	2.13885	121512	FGD4	FYVE, RhoGEF and PH domain containing 4 [Source:HGNC Symbol;Acc:19125]	2
126	A_23_P138271	ARL8A	0.493768	12.9325	3.29977	0.00126613	0.00224249	-2.12012	127829	ARL8A	ADP-ribosylation factor-like 8A [Source:HGNC Symbol;Acc:25192]	1
583	A_23_P93844	TOMM7	0.493258	13.2755	3.80412	0.000223013	0.000438194	-0.490011	54543	TOMM7	translocase of outer mitochondrial membrane 7 homolog (yeast) [Source:HGNC Symbol;Acc:21648]	1
1697	A_23_P120822	UPB1	0.492841	8.22959	4.21267	4.83635e-05	0.000105204	0.963273	51733	UPB1	ureidopropionase, beta [Source:HGNC Symbol;Acc:16297]	2
2537	A_24_P18105	ASPH	0.49192	8.63107	3.57383	0.000503432	0.000938401	-1.25767	444	ASPH	aspartate beta-hydroxylase [Source:HGNC Symbol;Acc:757]	2
4137	A_33_P3337627	TRPC6	0.49148	10.6119	2.77653	0.00635406	0.0102102	-3.60378	7225	TRPC6	transient receptor potential cation channel, subfamily C, member 6 [Source:HGNC Symbol;Acc:12338]	2
2786	A_24_P377144	ANTXR2	0.490496	9.07808	4.13298	6.5698e-05	0.000140055	0.670926	118429	ANTXR2	anthrax toxin receptor 2 [Source:HGNC Symbol;Acc:21732]	2
2761	A_24_P353638	SLAMF7	0.490321	10.3515	2.89936	0.00442965	0.00726497	-3.27537	57823	SLAMF7	SLAM family member 7 [Source:HGNC Symbol;Acc:21394]	2
2197	A_23_P396299	MRVI1-AS1	0.489816	8.79606	3.44088	0.000792595	0.00144428	-1.68314	100129827	MRVI1-AS1	MRVI1 antisense RNA 1 [Source:HGNC Symbol;Acc:43434]	2
2623	A_24_P272352		0.488827	10.5072	4.13167	6.60273e-05	0.000140669	0.666159	NA			2
3530	A_33_P3250128	SNX18	0.488624	9.2276	3.82532	0.000206542	0.000408653	-0.417412	112574	SNX18	sorting nexin 18 [Source:HGNC Symbol;Acc:19245]	2
296	A_23_P301247	HIST2H2AC	0.488461	11.0926	3.15781	0.00199998	0.00343183	-2.54426	8338	HIST2H2AC	histone cluster 2, H2ac [Source:HGNC Symbol;Acc:4738]	1
3824	A_33_P3276713	HGF	0.487818	8.09703	4.01628	0.000102161	0.000210299	0.250499	3082	HGF	hepatocyte growth factor (hepapoietin A; scatter factor) [Source:HGNC Symbol;Acc:4893]	2
4126	A_33_P3335233	HKDC1	0.487805	9.25223	3.43588	0.000806039	0.00146642	-1.69887	80201	HKDC1	hexokinase domain containing 1 [Source:HGNC Symbol;Acc:23302]	2
2614	A_24_P263786	IGKV2D-30	0.487441	7.83154	2.14867	0.0336196	0.0478444	-5.08201	NA	IGKV2D-30	immunoglobulin kappa variable 2D-30 [Source:HGNC Symbol;Acc:5801]	2
136	A_23_P141389	RPL27	0.487223	14.4279	3.98236	0.000115965	0.000237426	0.130015	6155	RPL27	ribosomal protein L27 [Source:HGNC Symbol;Acc:10328]	1
1472	A_33_P3364864	NAMPTL	0.486381	13.1763	3.33306	0.00113508	0.00202616	-2.0184	10135	NAMPT	nicotinamide phosphoribosyltransferase [Source:HGNC Symbol;Acc:30092]	1
1473	A_33_P3364864	NAMPTL	0.486381	13.1763	3.33306	0.00113508	0.00202616	-2.0184	NA	NAMPTL	nicotinamide phosphoribosyltransferase-like [Source:HGNC Symbol;Acc:17633]	1
597	A_23_P97906	NT5C2	0.486348	10.7762	4.15964	5.93236e-05	0.000127341	0.768275	22978	NT5C2	5'-nucleotidase, cytosolic II [Source:HGNC Symbol;Acc:8022]	1
3170	A_33_P3213910	ARHGAP30	0.486075	9.90091	3.76106	0.000260378	0.00050485	-0.636452	257106	ARHGAP30	Rho GTPase activating protein 30 [Source:HGNC Symbol;Acc:27414]	2
2810	A_24_P417352	IGHM	0.485948	10.6926	1.79861	0.074533	0.0997182	-5.75422	NA	IGHM	immunoglobulin heavy constant mu [Source:HGNC Symbol;Acc:5541]	2
2179	A_23_P391778	MACF1	0.484554	9.89762	3.85234	0.000187227	0.000373469	-0.324455	23499	MACF1	microtubule-actin crosslinking factor 1 [Source:HGNC Symbol;Acc:13664]	2
2760	A_24_P353300	LIMK2	0.483649	9.9354	3.36321	0.00102746	0.00184563	-1.92554	3985	LIMK2	LIM domain kinase 2 [Source:HGNC Symbol;Acc:6614]	2
1744	A_23_P135061	CORO2A	0.483375	9.29011	4.55732	1.23114e-05	2.89386e-05	2.27458	7464	CORO2A	coronin, actin binding protein, 2A [Source:HGNC Symbol;Acc:2255]	2
3108	A_32_P379467	ISLR2	0.482298	8.21415	3.10374	0.00237143	0.00401871	-2.70164	57611	ISLR2	immunoglobulin superfamily containing leucine-rich repeat 2 [Source:HGNC Symbol;Acc:29286]	2
3836	A_33_P3279861	IGLV3-19	0.482296	8.1971	2.73204	0.00722115	0.0114792	-3.71965	NA	IGLV3-19	immunoglobulin lambda variable 3-19 [Source:HGNC Symbol;Acc:5903]	2
1924	A_23_P206059	PRC1	0.481469	8.24773	3.91335	0.000149738	0.0003024	-0.112662	9055	PRC1	protein regulator of cytokinesis 1 [Source:HGNC Symbol;Acc:9341]	2
699	A_24_P252497	TRIB1	0.480453	12.6395	3.70316	0.000320061	0.000615419	-0.831274	10221	TRIB1	tribbles pseudokinase 1 [Source:HGNC Symbol;Acc:16891]	1
2933	A_32_P159192	IGKV3OR2-268	0.480423	9.48967	1.77835	0.077817	0.103827	-5.78967	NA	IGKV3OR2-268	immunoglobulin kappa variable 3/OR2-268 (non-functional) [Source:HGNC Symbol;Acc:5830]	2
2934	A_32_P159192	IGKV3OR2-268	0.480423	9.48967	1.77835	0.077817	0.103827	-5.78967	NA	IGKV3-7	immunoglobulin kappa variable 3-7 (non-functional) [Source:HGNC Symbol;Acc:5821]	2
2935	A_32_P159192	IGKV3OR2-268	0.480423	9.48967	1.77835	0.077817	0.103827	-5.78967	NA	IGKV3D-7	immunoglobulin kappa variable 3D-7 [Source:HGNC Symbol;Acc:5829]	2
2936	A_32_P159192	IGKV3OR2-268	0.480423	9.48967	1.77835	0.077817	0.103827	-5.78967	NA		Uncharacterized protein [Source:UniProtKB/TrEMBL;Acc:H7C1X1]	2
2820	A_24_P462899	CENPW	0.480251	8.218	4.68188	7.38364e-06	1.77718e-05	2.76659	387103	CENPW	centromere protein W [Source:HGNC Symbol;Acc:21488]	2
548	A_23_P85693	GBP2	0.479126	11.762	3.15929	0.00199064	0.00341926	-2.53993	2634	GBP2	guanylate binding protein 2, interferon-inducible [Source:HGNC Symbol;Acc:4183]	1
2523	A_24_P157926	TNFAIP3	0.479104	9.22953	3.27214	0.00138552	0.00244128	-2.20391	7128	TNFAIP3	tumor necrosis factor, alpha-induced protein 3 [Source:HGNC Symbol;Acc:11896]	2
2019	A_23_P254648	FBXW2	0.478455	8.8384	4.81807	4.18077e-06	1.03548e-05	3.31507	26190	FBXW2	F-box and WD repeat domain containing 2 [Source:HGNC Symbol;Acc:13608]	2
2223	A_23_P414958	PLXNC1	0.477757	10.4583	2.78943	0.00612102	0.00986357	-3.56987	10154	PLXNC1	plexin C1 [Source:HGNC Symbol;Acc:9106]	2
214	A_23_P20196	ARPC1B	0.477376	13.2126	3.95229	0.000129678	0.000263604	0.0238478	10095	ARPC1B	actin related protein 2/3 complex, subunit 1B, 41kDa [Source:HGNC Symbol;Acc:704]	1
302	A_23_P30799	HIST1H3F	0.477321	10.7046	3.45429	0.000757536	0.00138334	-1.64081	8351	HIST1H3F	histone cluster 1, H3f [Source:HGNC Symbol;Acc:4773]	1
303	A_23_P30799	HIST1H3F	0.477321	10.7046	3.45429	0.000757536	0.00138334	-1.64081	8968	HIST1H3F	histone cluster 1, H3f [Source:HGNC Symbol;Acc:4773]	1
304	A_23_P30799	HIST1H3F	0.477321	10.7046	3.45429	0.000757536	0.00138334	-1.64081	8350	HIST1H3F	histone cluster 1, H3f [Source:HGNC Symbol;Acc:4773]	1
305	A_23_P30799	HIST1H3F	0.477321	10.7046	3.45429	0.000757536	0.00138334	-1.64081	8352	HIST1H3F	histone cluster 1, H3f [Source:HGNC Symbol;Acc:4773]	1
306	A_23_P30799	HIST1H3F	0.477321	10.7046	3.45429	0.000757536	0.00138334	-1.64081	8358	HIST1H3F	histone cluster 1, H3f [Source:HGNC Symbol;Acc:4773]	1
307	A_23_P30799	HIST1H3F	0.477321	10.7046	3.45429	0.000757536	0.00138334	-1.64081	8355	HIST1H3F	histone cluster 1, H3f [Source:HGNC Symbol;Acc:4773]	1
308	A_23_P30799	HIST1H3F	0.477321	10.7046	3.45429	0.000757536	0.00138334	-1.64081	8357	HIST1H3F	histone cluster 1, H3f [Source:HGNC Symbol;Acc:4773]	1
309	A_23_P30799	HIST1H3F	0.477321	10.7046	3.45429	0.000757536	0.00138334	-1.64081	8353	HIST1H3F	histone cluster 1, H3f [Source:HGNC Symbol;Acc:4773]	1
310	A_23_P30799	HIST1H3F	0.477321	10.7046	3.45429	0.000757536	0.00138334	-1.64081	8354	HIST1H3F	histone cluster 1, H3f [Source:HGNC Symbol;Acc:4773]	1
311	A_23_P30799	HIST1H3F	0.477321	10.7046	3.45429	0.000757536	0.00138334	-1.64081	8356	HIST1H3F	histone cluster 1, H3f [Source:HGNC Symbol;Acc:4773]	1
2909	A_32_P108254	FAM20A	0.476769	10.2588	2.33198	0.0213271	0.0314833	-4.6859	54757	FAM20A	family with sequence similarity 20, member A [Source:HGNC Symbol;Acc:23015]	2
1778	A_23_P143650	DUSP18	0.475435	8.39168	4.04087	9.31545e-05	0.000193162	0.338296	150290	DUSP18	dual specificity phosphatase 18 [Source:HGNC Symbol;Acc:18484]	2
2496	A_24_P112447	ENTPD7	0.47539	7.59077	4.77593	4.99068e-06	1.22365e-05	3.14419	57089	ENTPD7	ectonucleoside triphosphate diphosphohydrolase 7 [Source:HGNC Symbol;Acc:19745]	2
2361	A_23_P65789	MCTP2	0.475345	10.1094	4.2985	3.46244e-05	7.64379e-05	1.28276	55784	MCTP2	multiple C2 domains, transmembrane 2 [Source:HGNC Symbol;Acc:25636]	2
1485	A_33_P3372004	IGSF6	0.47502	11.6257	3.34299	0.00109853	0.0019671	-1.9879	10261	IGSF6	immunoglobulin superfamily, member 6 [Source:HGNC Symbol;Acc:5953]	1
367	A_23_P368711	LILRB3	0.473969	13.1592	3.07828	0.00256759	0.00433177	-2.77493	79168			1
368	A_23_P368711	LILRB3	0.473969	13.1592	3.07828	0.00256759	0.00433177	-2.77493	101929809			1
369	A_23_P368711	LILRB3	0.473969	13.1592	3.07828	0.00256759	0.00433177	-2.77493	11025	LILRB3	leukocyte immunoglobulin-like receptor, subfamily B (with TM and ITIM domains), member 3 [Source:HGNC Symbol;Acc:6607]	1
370	A_23_P368711	LILRB3	0.473969	13.1592	3.07828	0.00256759	0.00433177	-2.77493	11025			1
371	A_23_P368711	LILRB3	0.473969	13.1592	3.07828	0.00256759	0.00433177	-2.77493	101929809	LILRB3	leukocyte immunoglobulin-like receptor, subfamily B (with TM and ITIM domains), member 3 [Source:HGNC Symbol;Acc:6607]	1
372	A_23_P368711	LILRB3	0.473969	13.1592	3.07828	0.00256759	0.00433177	-2.77493	NA	LILRA6	leukocyte immunoglobulin-like receptor, subfamily A (with TM domain), member 6 [Source:HGNC Symbol;Acc:15495]	1
3099	A_32_P2452	TMTC1	0.47392	9.03172	2.05163	0.0423284	0.0592562	-5.27954	83857	TMTC1	transmembrane and tetratricopeptide repeat containing 1 [Source:HGNC Symbol;Acc:24099]	2
186	A_23_P162874	HSP90AA1	0.473349	11.8734	3.13811	0.00212859	0.00363972	-2.60188	3320	HSP90AA1	heat shock protein 90kDa alpha (cytosolic), class A member 1 [Source:HGNC Symbol;Acc:5253]	1
598	A_23_P97932	MSRB2	0.473011	11.9913	4.19521	5.17379e-05	0.000111973	0.898864	22921	MSRB2	methionine sulfoxide reductase B2 [Source:HGNC Symbol;Acc:17061]	1
3986	A_33_P3304707		0.472602	10.1713	1.69379	0.0928351	0.12177	-5.93353	723778	MIR650	microRNA 650 [Source:HGNC Symbol;Acc:32906]	2
3987	A_33_P3304707		0.472602	10.1713	1.69379	0.0928351	0.12177	-5.93353	NA	IGLV2-8	immunoglobulin lambda variable 2-8 [Source:HGNC Symbol;Acc:5895]	2
3988	A_33_P3304707		0.472602	10.1713	1.69379	0.0928351	0.12177	-5.93353	NA	IGLV2-11	immunoglobulin lambda variable 2-11 [Source:HGNC Symbol;Acc:5887]	2
3989	A_33_P3304707		0.472602	10.1713	1.69379	0.0928351	0.12177	-5.93353	NA	IGLV2-14	immunoglobulin lambda variable 2-14 [Source:HGNC Symbol;Acc:5888]	2
3990	A_33_P3304707		0.472602	10.1713	1.69379	0.0928351	0.12177	-5.93353	NA			2
3535	A_33_P3251776	HSD3B7	0.472106	8.40168	3.64662	0.000390676	0.000737079	-1.01916	80270	HSD3B7	hydroxy-delta-5-steroid dehydrogenase, 3 beta- and steroid delta-isomerase 7 [Source:HGNC Symbol;Acc:18324]	2
1487	A_33_P3374952	KLF17	0.471777	13.4325	3.2016	0.00173955	0.0030107	-2.4151	128209	KLF17	Kruppel-like factor 17 [Source:HGNC Symbol;Acc:18830]	1
1977	A_23_P216080	HOOK3	0.471403	9.59438	4.31026	3.30629e-05	7.34181e-05	1.32692	84376	HOOK3	hook microtubule-tethering protein 3 [Source:HGNC Symbol;Acc:23576]	2
1880	A_23_P170534	FUT7	0.471042	10.3884	3.50603	0.000635486	0.00117175	-1.47627	2529	FUT7	fucosyltransferase 7 (alpha (1,3) fucosyltransferase) [Source:HGNC Symbol;Acc:4018]	2
4586	A_33_P3807062	HJURP	0.471025	7.77057	3.43634	0.000804801	0.00146495	-1.69743	55355	HJURP	Holliday junction recognition protein [Source:HGNC Symbol;Acc:25444]	2
1791	A_23_P145965	TPST1	0.469565	10.3002	2.47263	0.0147783	0.0223376	-4.36191	8460	TPST1	tyrosylprotein sulfotransferase 1 [Source:HGNC Symbol;Acc:12020]	2
3897	A_33_P3290909	SMC1A	0.469361	9.42235	3.70171	0.000321706	0.000617537	-0.836108	8243	SMC1A	structural maintenance of chromosomes 1A [Source:HGNC Symbol;Acc:11111]	2
3998	A_33_P3306048	DPRXP4	0.468197	8.92452	4.35274	2.79693e-05	6.27608e-05	1.48711	503645	DPRXP4	divergent-paired related homeobox pseudogene 4 [Source:HGNC Symbol;Acc:32170]	2
1992	A_23_P218442	CEACAM6	0.468142	7.90224	2.48522	0.0142902	0.0216575	-4.33207	4680	CEACAM6	carcinoembryonic antigen-related cell adhesion molecule 6 (non-specific cross reacting antigen) [Source:HGNC Symbol;Acc:1818]	2
734	A_24_P297078	APMAP	0.468104	10.8878	3.27452	0.00137481	0.00242367	-2.1967	57136	APMAP	adipocyte plasma membrane associated protein [Source:HGNC Symbol;Acc:13238]	1
2483	A_23_P9823	MLXIP	0.467694	10.3097	3.61642	0.000434207	0.000816501	-1.1186	22877	MLXIP	MLX interacting protein [Source:HGNC Symbol;Acc:17055]	2
2388	A_23_P74799	SLC25A24	0.466192	9.68948	3.34018	0.00110877	0.00198439	-1.99654	29957	SLC25A24	solute carrier family 25 (mitochondrial carrier; phosphate carrier), member 24 [Source:HGNC Symbol;Acc:20662]	2
3539	A_33_P3252635	ZNF254	0.466137	8.86085	3.81547	0.000214045	0.000421788	-0.451183	9534	ZNF254	zinc finger protein 254 [Source:HGNC Symbol;Acc:13047]	2
572	A_23_P90497		0.465643	11.7784	3.69913	0.000324657	0.000622154	-0.844723	NA			1
573	A_23_P90497		0.465643	11.7784	3.69913	0.000324657	0.000622154	-0.844723	23547	LILRA4	leukocyte immunoglobulin-like receptor, subfamily A (with TM domain), member 4 [Source:HGNC Symbol;Acc:15503]	1
3924	A_33_P3297888	CCDC125	0.464827	10.3628	4.1202	6.898e-05	0.00014632	0.624449	202243	CCDC125	coiled-coil domain containing 125 [Source:HGNC Symbol;Acc:28924]	2
578	A_23_P92499	TLR2	0.464463	13.5303	3.89853	0.000158124	0.000318393	-0.164344	7097	TLR2	toll-like receptor 2 [Source:HGNC Symbol;Acc:11848]	1
168	A_23_P152002	BCL2A1	0.463937	11.8163	3.25355	0.00147163	0.00258864	-2.25993	597	BCL2A1	BCL2-related protein A1 [Source:HGNC Symbol;Acc:991]	1
196	A_23_P168211	VOPP1	0.463765	10.7271	4.3333	3.01984e-05	6.73201e-05	1.41368	81552	VOPP1	vesicular, overexpressed in cancer, prosurvival protein 1 [Source:HGNC Symbol;Acc:34518]	1
3762	A_33_P3268174	KBTBD6	0.463476	8.28435	3.27866	0.00135642	0.00239248	-2.18418	89890	KBTBD6	kelch repeat and BTB (POZ) domain containing 6 [Source:HGNC Symbol;Acc:25340]	2
4394	A_33_P3389578		0.463229	8.72059	3.09008	0.00247489	0.00418113	-2.74103	NA			2
1564	A_33_P3404097	PGM5P2	0.463028	14.3825	3.67174	0.00035765	0.000681551	-0.935963	595135	PGM5P2	phosphoglucomutase 5 pseudogene 2 [Source:HGNC Symbol;Acc:18965]	1
1765	A_23_P141021	LPCAT2	0.462558	9.5466	3.79498	0.000230489	0.000451843	-0.521197	54947	LPCAT2	lysophosphatidylcholine acyltransferase 2 [Source:HGNC Symbol;Acc:26032]	2
3332	A_33_P3238993	AGFG1	0.461983	10.1299	3.25977	0.00144229	0.00254001	-2.24123	3267	AGFG1	ArfGAP with FG repeats 1 [Source:HGNC Symbol;Acc:5175]	2
160	A_23_P14769	FES	0.461694	11.5405	4.07205	8.28162e-05	0.000174013	0.450274	2242	FES	feline sarcoma oncogene [Source:HGNC Symbol;Acc:3657]	1
560	A_23_P90143	RPL13AP7	0.46021	15.2974	4.20743	4.93547e-05	0.000107155	0.943897	NA	RPL13AP7	ribosomal protein L13a pseudogene 7 [Source:HGNC Symbol;Acc:23755]	1
561	A_23_P90143	RPL13AP7	0.46021	15.2974	4.20743	4.93547e-05	0.000107155	0.943897	26816	SNORD35A	small nucleolar RNA, C/D box 35A [Source:HGNC Symbol;Acc:10162]	1
562	A_23_P90143	RPL13AP7	0.46021	15.2974	4.20743	4.93547e-05	0.000107155	0.943897	26816	RPL13A	ribosomal protein L13a [Source:HGNC Symbol;Acc:10304]	1
563	A_23_P90143	RPL13AP7	0.46021	15.2974	4.20743	4.93547e-05	0.000107155	0.943897	387841	RPL13AP20	ribosomal protein L13a pseudogene 20 [Source:HGNC Symbol;Acc:35709]	1
564	A_23_P90143	RPL13AP7	0.46021	15.2974	4.20743	4.93547e-05	0.000107155	0.943897	26817	SNORD34	small nucleolar RNA, C/D box 34 [Source:HGNC Symbol;Acc:10161]	1
565	A_23_P90143	RPL13AP7	0.46021	15.2974	4.20743	4.93547e-05	0.000107155	0.943897	26818	RPL13A	ribosomal protein L13a [Source:HGNC Symbol;Acc:10304]	1
566	A_23_P90143	RPL13AP7	0.46021	15.2974	4.20743	4.93547e-05	0.000107155	0.943897	23521	RPL13A	ribosomal protein L13a [Source:HGNC Symbol;Acc:10304]	1
567	A_23_P90143	RPL13AP7	0.46021	15.2974	4.20743	4.93547e-05	0.000107155	0.943897	26817	RPL13A	ribosomal protein L13a [Source:HGNC Symbol;Acc:10304]	1
568	A_23_P90143	RPL13AP7	0.46021	15.2974	4.20743	4.93547e-05	0.000107155	0.943897	728658	RPL13AP5	ribosomal protein L13a pseudogene 5 [Source:HGNC Symbol;Acc:23736]	1
569	A_23_P90143	RPL13AP7	0.46021	15.2974	4.20743	4.93547e-05	0.000107155	0.943897	26819	RPL13A	ribosomal protein L13a [Source:HGNC Symbol;Acc:10304]	1
570	A_23_P90143	RPL13AP7	0.46021	15.2974	4.20743	4.93547e-05	0.000107155	0.943897	26818	SNORD33	small nucleolar RNA, C/D box 33 [Source:HGNC Symbol;Acc:10160]	1
571	A_23_P90143	RPL13AP7	0.46021	15.2974	4.20743	4.93547e-05	0.000107155	0.943897	NA	RPL13AP25	ribosomal protein L13a pseudogene 25 [Source:HGNC Symbol;Acc:36981]	1
3928	A_33_P3298775	PRSS57	0.459857	8.30473	3.64984	0.000386286	0.000729603	-1.00852	400668	PRSS57	protease, serine, 57 [Source:HGNC Symbol;Acc:31397]	2
518	A_23_P72737	IFITM2	0.459728	16.1081	3.83395	0.000200176	0.000397672	-0.38778	10581	IFITM2	interferon induced transmembrane protein 2 [Source:HGNC Symbol;Acc:5413]	1
519	A_23_P72737	IFITM2	0.459728	16.1081	3.83395	0.000200176	0.000397672	-0.38778	8519	IFITM1	interferon induced transmembrane protein 1 [Source:HGNC Symbol;Acc:5412]	1
2210	A_23_P404481	S1PR1	0.459273	9.78665	2.76214	0.00662355	0.0106033	-3.64144	1901	S1PR1	sphingosine-1-phosphate receptor 1 [Source:HGNC Symbol;Acc:3165]	2
441	A_23_P50368	OSCAR	0.458768	13.1394	4.30456	3.38112e-05	7.47878e-05	1.30551	126014	OSCAR	osteoclast associated, immunoglobulin-like receptor [Source:HGNC Symbol;Acc:29960]	1
3274	A_33_P3228102	NPHP3	0.458565	8.61012	3.93666	0.0001374	0.000278306	-0.0310622	27031	NPHP3	nephronophthisis 3 (adolescent) [Source:HGNC Symbol;Acc:7907]	2
3926	A_33_P3298105	SPATA13	0.457953	9.00877	3.78146	0.000241989	0.000473572	-0.567234	221178	SPATA13	spermatogenesis associated 13 [Source:HGNC Symbol;Acc:23222]	2
908	A_32_P221305	LINC00937	0.45784	11.2033	3.19959	0.0017508	0.00302709	-2.42107	389634	LINC00937	long intergenic non-protein coding RNA 937 [Source:HGNC Symbol;Acc:48629]	1
2268	A_23_P429560	SSH1	0.457783	9.28337	3.7807	0.000242648	0.000474589	-0.569803	54434	SSH1	slingshot protein phosphatase 1 [Source:HGNC Symbol;Acc:30579]	2
1039	A_33_P3224800	NCF1B	0.457491	12.4126	3.19006	0.00180497	0.00311129	-2.4493	654816	NCF1B	neutrophil cytosolic factor 1B pseudogene [Source:HGNC Symbol;Acc:32522]	1
1040	A_33_P3224800	NCF1B	0.457491	12.4126	3.19006	0.00180497	0.00311129	-2.4493	653361	NCF1	neutrophil cytosolic factor 1 [Source:HGNC Symbol;Acc:7660]	1
2848	A_24_P64653	METTL7B	0.456916	8.20521	3.38805	0.000946062	0.00170481	-1.84853	196410	METTL7B	methyltransferase like 7B [Source:HGNC Symbol;Acc:28276]	2
3869	A_33_P3286621	LINC00338	0.456803	8.14486	3.81905	0.000211293	0.000417087	-0.438937	102466864	LINC00338	long intergenic non-protein coding RNA 338 [Source:HGNC Symbol;Acc:33099]	2
3870	A_33_P3286621	LINC00338	0.456803	8.14486	3.81905	0.000211293	0.000417087	-0.438937	677781	LINC00338	long intergenic non-protein coding RNA 338 [Source:HGNC Symbol;Acc:33099]	2
3871	A_33_P3286621	LINC00338	0.456803	8.14486	3.81905	0.000211293	0.000417087	-0.438937	654434	LINC00338	long intergenic non-protein coding RNA 338 [Source:HGNC Symbol;Acc:33099]	2
1800	A_23_P149368	FCRL1	0.456585	8.48275	3.41026	0.000878433	0.00159134	-1.77926	115350	FCRL1	Fc receptor-like 1 [Source:HGNC Symbol;Acc:18509]	2
2749	A_24_P33982	MILR1	0.456353	9.75835	2.85133	0.00510755	0.00830098	-3.40526	284021	MILR1	mast cell immunoglobulin-like receptor 1 [Source:HGNC Symbol;Acc:27570]	2
3235	A_33_P3225273	QSOX1	0.455554	8.00122	4.31798	3.20756e-05	7.14117e-05	1.35594	5768	QSOX1	quiescin Q6 sulfhydryl oxidase 1 [Source:HGNC Symbol;Acc:9756]	2
2181	A_23_P39251	PLIN5	0.454415	10.2911	3.00223	0.00324665	0.00542115	-2.99081	440503	PLIN5	perilipin 5 [Source:HGNC Symbol;Acc:33196]	2
1908	A_23_P201287	KIF1B	0.454378	10.0158	4.09943	7.46526e-05	0.000157569	0.54913	23095	KIF1B	kinesin family member 1B [Source:HGNC Symbol;Acc:16636]	2
2177	A_23_P390116	SPATA13	0.453515	10.5075	3.36268	0.00102927	0.00184792	-1.92718	221178	SPATA13	spermatogenesis associated 13 [Source:HGNC Symbol;Acc:23222]	2
94	A_23_P127948	ADM	0.451091	13.3028	3.40705	0.000887894	0.00160593	-1.78927	133	ADM	adrenomedullin [Source:HGNC Symbol;Acc:259]	1
2549	A_24_P206604	PFKFB3	0.451082	8.58331	3.85065	0.000188385	0.000375341	-0.330296	5209	PFKFB3	6-phosphofructo-2-kinase/fructose-2,6-biphosphatase 3 [Source:HGNC Symbol;Acc:8874]	2
1875	A_23_P168229	TXNDC5	0.449664	9.51892	2.30426	0.0228849	0.0335667	-4.74771	81567	TXNDC5	thioredoxin domain containing 5 (endoplasmic reticulum) [Source:HGNC Symbol;Acc:21073]	2
1876	A_23_P168229	TXNDC5	0.449664	9.51892	2.30426	0.0228849	0.0335667	-4.74771	NA	BLOC1S5-TXNDC5	BLOC1S5-TXNDC5 readthrough (NMD candidate) [Source:HGNC Symbol;Acc:42001]	2
481	A_23_P68601	CST7	0.4493	13.0045	2.65375	0.00901157	0.014102	-3.91951	8530	CST7	cystatin F (leukocystatin) [Source:HGNC Symbol;Acc:2479]	1
2211	A_23_P405873	C9orf72	0.449102	8.88454	3.76331	0.000258286	0.000502296	-0.628829	203228	C9orf72	chromosome 9 open reading frame 72 [Source:HGNC Symbol;Acc:28337]	2
1160	A_33_P3253214	HIST2H2AA3	0.44866	14.5485	3.17315	0.00190487	0.00327523	-2.49918	8337	HIST2H2AA3	histone cluster 2, H2aa3 [Source:HGNC Symbol;Acc:4736]	1
1161	A_33_P3253214	HIST2H2AA3	0.44866	14.5485	3.17315	0.00190487	0.00327523	-2.49918	723790	HIST2H2AA4	histone cluster 2, H2aa4 [Source:HGNC Symbol;Acc:29668]	1
1162	A_33_P3253214	HIST2H2AA3	0.44866	14.5485	3.17315	0.00190487	0.00327523	-2.49918	723790	HIST2H2AA3	histone cluster 2, H2aa3 [Source:HGNC Symbol;Acc:4736]	1
1163	A_33_P3253214	HIST2H2AA3	0.44866	14.5485	3.17315	0.00190487	0.00327523	-2.49918	8337	HIST2H2AA4	histone cluster 2, H2aa4 [Source:HGNC Symbol;Acc:29668]	1
32	A_23_P111132	HSPA1A	0.448656	13.5799	3.70282	0.000320442	0.000615805	-0.832397	3304	HSPA1A	heat shock 70kDa protein 1A [Source:HGNC Symbol;Acc:5232]	1
33	A_23_P111132	HSPA1A	0.448656	13.5799	3.70282	0.000320442	0.000615805	-0.832397	3303	HSPA1A	heat shock 70kDa protein 1A [Source:HGNC Symbol;Acc:5232]	1
623	A_24_P141214	STOM	0.44775	13.4786	2.65828	0.00889794	0.013937	-3.90809	2040	STOM	stomatin [Source:HGNC Symbol;Acc:3383]	1
388	A_23_P397391	FFAR2	0.447415	11.6726	2.76719	0.00652791	0.0104551	-3.62825	2867	FFAR2	free fatty acid receptor 2 [Source:HGNC Symbol;Acc:4501]	1
1715	A_23_P125078	SLC26A11	0.44694	9.63162	4.52408	1.40902e-05	3.28931e-05	2.14488	284129	SLC26A11	solute carrier family 26 (anion exchanger), member 11 [Source:HGNC Symbol;Acc:14471]	2
85	A_23_P122852	SMARCD3	0.446304	11.618	2.78095	0.00627345	0.0100902	-3.59219	6604	SMARCD3	SWI/SNF related, matrix associated, actin dependent regulator of chromatin, subfamily d, member 3 [Source:HGNC Symbol;Acc:11108]	1
3280	A_33_P3229032	CLEC11A	0.446227	9.41117	2.9614	0.00367612	0.00609677	-3.10477	6320	CLEC11A	C-type lectin domain family 11, member A [Source:HGNC Symbol;Acc:10576]	2
1477	A_33_P3367917	SSH2	0.445798	11.2521	3.6982	0.00032573	0.000623159	-0.847832	85464	SSH2	slingshot protein phosphatase 2 [Source:HGNC Symbol;Acc:30580]	1
2733	A_24_P322353	PSTPIP2	0.445422	8.81743	4.00723	0.000105682	0.000217024	0.218274	9050	PSTPIP2	proline-serine-threonine phosphatase interacting protein 2 [Source:HGNC Symbol;Acc:9581]	2
2419	A_23_P83917	KDM2A	0.444179	9.58572	4.0689	8.38102e-05	0.000175458	0.438913	22992	KDM2A	lysine (K)-specific demethylase 2A [Source:HGNC Symbol;Acc:13606]	2
2306	A_23_P501010	COL17A1	0.443086	7.54385	3.65425	0.000380357	0.000721199	-0.993955	1308	COL17A1	collagen, type XVII, alpha 1 [Source:HGNC Symbol;Acc:2194]	2
3359	A_33_P3245389	TMEM260	0.442926	10.0858	4.04629	9.12731e-05	0.000189601	0.357711	54916	TMEM260	transmembrane protein 260 [Source:HGNC Symbol;Acc:20185]	2
4003	A_33_P3308263	DIRC2	0.442788	9.54423	3.80128	0.000225309	0.000442197	-0.4997	84925	DIRC2	disrupted in renal carcinoma 2 [Source:HGNC Symbol;Acc:16628]	2
313	A_23_P309381	HIST2H2AA3	0.442245	11.6078	3.23274	0.001574	0.00274786	-2.32236	8337	HIST2H2AA3	histone cluster 2, H2aa3 [Source:HGNC Symbol;Acc:4736]	1
314	A_23_P309381	HIST2H2AA3	0.442245	11.6078	3.23274	0.001574	0.00274786	-2.32236	723790	HIST2H2AA3	histone cluster 2, H2aa3 [Source:HGNC Symbol;Acc:4736]	1
2309	A_23_P501985	CSF2RA	0.441556	9.82382	3.7262	0.000294899	0.000568639	-0.754019	1438	CSF2RA	colony stimulating factor 2 receptor, alpha, low-affinity (granulocyte-macrophage) [Source:HGNC Symbol;Acc:2435]	2
1817	A_23_P153945	GTDC1	0.441474	9.40908	4.06878	8.38475e-05	0.000175458	0.43849	79712	GTDC1	glycosyltransferase-like domain containing 1 [Source:HGNC Symbol;Acc:20887]	2
3311	A_33_P3235876	IGHV3-66	0.439684	8.03582	2.27291	0.0247665	0.0361077	-4.8168	NA	IGHV3-66	immunoglobulin heavy variable 3-66 [Source:HGNC Symbol;Acc:5619]	2
1882	A_23_P170857	IL1RAP	0.439635	10.2531	2.57505	0.0112066	0.0173069	-4.11519	3556	IL1RAP	interleukin 1 receptor accessory protein [Source:HGNC Symbol;Acc:5995]	2
4592	A_33_P3882624	POT1	0.438982	9.17792	2.55145	0.0119527	0.0183925	-4.17284	25913	POT1	protection of telomeres 1 [Source:HGNC Symbol;Acc:17284]	2
4397	A_33_P3390580		0.438664	8.41476	3.09668	0.00242436	0.00410231	-2.72201	NA			2
4398	A_33_P3390580		0.438664	8.41476	3.09668	0.00242436	0.00410231	-2.72201	9720	CCDC144A	coiled-coil domain containing 144A [Source:HGNC Symbol;Acc:29072]	2
4399	A_33_P3390580		0.438664	8.41476	3.09668	0.00242436	0.00410231	-2.72201	NA		Coiled-coil domain-containing protein 144A [Source:UniProtKB/TrEMBL;Acc:C9JT67]	2
3848	A_33_P3281323	WDR5	0.438366	8.25792	3.12608	0.00221078	0.00376893	-2.63688	11091	WDR5	WD repeat domain 5 [Source:HGNC Symbol;Acc:12757]	2
4469	A_33_P3409099	ATXN1	0.437708	8.48394	3.68873	0.000336838	0.000642969	-0.879454	6310	ATXN1	ataxin 1 [Source:HGNC Symbol;Acc:10548]	2
172	A_23_P153026	GAA	0.437385	12.7104	3.49098	0.000668936	0.00122932	-1.52435	2548	GAA	glucosidase, alpha; acid [Source:HGNC Symbol;Acc:4065]	1
716	A_24_P274814	TBXAS1	0.436773	11.5457	3.4857	0.000681065	0.00125039	-1.54118	6916	TBXAS1	thromboxane A synthase 1 (platelet) [Source:HGNC Symbol;Acc:11609]	1
247	A_23_P218111	SERPINA1	0.436731	15.0194	3.33792	0.00111706	0.00199818	-2.00349	5265	SERPINA1	serpin peptidase inhibitor, clade A (alpha-1 antiproteinase, antitrypsin), member 1 [Source:HGNC Symbol;Acc:8941]	1
231	A_23_P211212	COL18A1	0.436547	11.0661	3.23243	0.00157556	0.00274918	-2.32328	80781	COL18A1	collagen, type XVIII, alpha 1 [Source:HGNC Symbol;Acc:2195]	1
2023	A_23_P25605	KBTBD7	0.435326	9.32212	3.44475	0.00078232	0.00142708	-1.67093	84078	KBTBD7	kelch repeat and BTB (POZ) domain containing 7 [Source:HGNC Symbol;Acc:25266]	2
691	A_24_P228717	RAC2	0.435134	12.8882	3.23166	0.0015795	0.00275323	-2.32559	5880	RAC2	ras-related C3 botulinum toxin substrate 2 (rho family, small GTP binding protein Rac2) [Source:HGNC Symbol;Acc:9802]	1
1012	A_33_P3214303	FOXP1	0.433855	11.9463	3.66813	0.000362235	0.00068952	-0.947968	27086	FOXP1	forkhead box P1 [Source:HGNC Symbol;Acc:3823]	1
3890	A_33_P3289541		0.433671	9.3702	3.40473	0.000894826	0.00161761	-1.79653	NA			2
626	A_24_P146211	HIST1H2BD	0.43216	10.7147	3.31386	0.00120903	0.00214805	-2.07717	3017	HIST1H2BD	histone cluster 1, H2bd [Source:HGNC Symbol;Acc:4747]	1
2265	A_23_P427299		0.432157	8.76233	3.24706	0.00150289	0.00263585	-2.27945	100506217			2
2266	A_23_P427299		0.432157	8.76233	3.24706	0.00150289	0.00263585	-2.27945	646652			2
2345	A_23_P59528	ACN9	0.431748	9.68467	3.22176	0.00163064	0.00283226	-2.35516	57001	ACN9	ACN9 homolog (S. cerevisiae) [Source:HGNC Symbol;Acc:21752]	2
243	A_23_P216340	SLA	0.430102	14.8247	3.65953	0.000373357	0.000709109	-0.97646	6503	SLA	Src-like-adaptor [Source:HGNC Symbol;Acc:10902]	1
3985	A_33_P3304293	STAG2	0.428922	8.8235	3.65825	0.000375041	0.000711911	-0.980699	10735	STAG2	stromal antigen 2 [Source:HGNC Symbol;Acc:11355]	2
134	A_23_P140760	GPR97	0.428581	10.9207	2.95379	0.00376183	0.00623136	-3.12589	222487	GPR97	G protein-coupled receptor 97 [Source:HGNC Symbol;Acc:13728]	1
4527	A_33_P3423425	ZNF770	0.428429	8.60929	3.97608	0.000118711	0.00024232	0.107782	54989	ZNF770	zinc finger protein 770 [Source:HGNC Symbol;Acc:26061]	2
1137	A_33_P3243907	CTSD	0.428212	12.5048	3.5935	0.000470256	0.000880408	-1.1936	1509	CTSD	cathepsin D [Source:HGNC Symbol;Acc:2529]	1
868	A_32_P1712		0.427308	11.7569	2.69376	0.00805181	0.0126698	-3.81802	643332			1
345	A_23_P34510	PHC2	0.42569	11.2351	3.23794	0.0015478	0.00271043	-2.30678	1912	PHC2	polyhomeotic homolog 2 (Drosophila) [Source:HGNC Symbol;Acc:3183]	1
198	A_23_P169278	AGTPBP1	0.425208	11.1702	3.30106	0.00126082	0.00223542	-2.11621	23287	AGTPBP1	ATP/GTP binding protein 1 [Source:HGNC Symbol;Acc:17258]	1
2126	A_23_P338479	CD274	0.425076	7.89955	3.09999	0.00239943	0.00406213	-2.71247	29126	CD274	CD274 molecule [Source:HGNC Symbol;Acc:17635]	2
2048	A_23_P30805	HIST1H4J	0.42485	10.1423	2.77602	0.00636351	0.0102157	-3.60512	8359	HIST1H4J	histone cluster 1, H4j [Source:HGNC Symbol;Acc:4785]	2
2049	A_23_P30805	HIST1H4J	0.42485	10.1423	2.77602	0.00636351	0.0102157	-3.60512	8366	HIST1H4J	histone cluster 1, H4j [Source:HGNC Symbol;Acc:4785]	2
2050	A_23_P30805	HIST1H4J	0.42485	10.1423	2.77602	0.00636351	0.0102157	-3.60512	8361	HIST1H4J	histone cluster 1, H4j [Source:HGNC Symbol;Acc:4785]	2
2051	A_23_P30805	HIST1H4J	0.42485	10.1423	2.77602	0.00636351	0.0102157	-3.60512	8360	HIST1H4J	histone cluster 1, H4j [Source:HGNC Symbol;Acc:4785]	2
2052	A_23_P30805	HIST1H4J	0.42485	10.1423	2.77602	0.00636351	0.0102157	-3.60512	8294	HIST1H4J	histone cluster 1, H4j [Source:HGNC Symbol;Acc:4785]	2
2053	A_23_P30805	HIST1H4J	0.42485	10.1423	2.77602	0.00636351	0.0102157	-3.60512	8367	HIST1H4J	histone cluster 1, H4j [Source:HGNC Symbol;Acc:4785]	2
2054	A_23_P30805	HIST1H4J	0.42485	10.1423	2.77602	0.00636351	0.0102157	-3.60512	554313	HIST1H4J	histone cluster 1, H4j [Source:HGNC Symbol;Acc:4785]	2
2055	A_23_P30805	HIST1H4J	0.42485	10.1423	2.77602	0.00636351	0.0102157	-3.60512	8368	HIST1H4J	histone cluster 1, H4j [Source:HGNC Symbol;Acc:4785]	2
2056	A_23_P30805	HIST1H4J	0.42485	10.1423	2.77602	0.00636351	0.0102157	-3.60512	8370	HIST1H4J	histone cluster 1, H4j [Source:HGNC Symbol;Acc:4785]	2
2057	A_23_P30805	HIST1H4J	0.42485	10.1423	2.77602	0.00636351	0.0102157	-3.60512	8362	HIST1H4J	histone cluster 1, H4j [Source:HGNC Symbol;Acc:4785]	2
2058	A_23_P30805	HIST1H4J	0.42485	10.1423	2.77602	0.00636351	0.0102157	-3.60512	8364	HIST1H4J	histone cluster 1, H4j [Source:HGNC Symbol;Acc:4785]	2
2059	A_23_P30805	HIST1H4J	0.42485	10.1423	2.77602	0.00636351	0.0102157	-3.60512	8363	HIST1H4J	histone cluster 1, H4j [Source:HGNC Symbol;Acc:4785]	2
2060	A_23_P30805	HIST1H4J	0.42485	10.1423	2.77602	0.00636351	0.0102157	-3.60512	8365	HIST1H4J	histone cluster 1, H4j [Source:HGNC Symbol;Acc:4785]	2
2061	A_23_P30805	HIST1H4J	0.42485	10.1423	2.77602	0.00636351	0.0102157	-3.60512	121504	HIST1H4J	histone cluster 1, H4j [Source:HGNC Symbol;Acc:4785]	2
3350	A_33_P3243502	LINC00937	0.424468	10.2254	3.23456	0.00156478	0.00273596	-2.31691	389634	LINC00937	long intergenic non-protein coding RNA 937 [Source:HGNC Symbol;Acc:48629]	2
1484	A_33_P3371055	RAB1A	0.424465	11.4343	3.70196	0.000321425	0.000617346	-0.835286	5861	RAB1A	RAB1A, member RAS oncogene family [Source:HGNC Symbol;Acc:9758]	1
4584	A_33_P3805085	FNIP1	0.424385	9.28914	3.04527	0.00284441	0.00478225	-2.86922	96459	FNIP1	folliculin interacting protein 1 [Source:HGNC Symbol;Acc:29418]	2
4348	A_33_P3381943	DMTF1	0.424381	8.61569	3.89738	0.000158797	0.000319561	-0.168375	9988	DMTF1	cyclin D binding myb-like transcription factor 1 [Source:HGNC Symbol;Acc:14603]	2
1121	A_33_P3237634	TSC22D3	0.42375	14.4433	2.6851	0.00825123	0.0129716	-3.8401	1831	TSC22D3	TSC22 domain family, member 3 [Source:HGNC Symbol;Acc:3051]	1
3741	A_33_P3263379	SNORD17	0.421833	8.58895	2.82014	0.00559738	0.00905397	-3.48862	692086	SNORD17	small nucleolar RNA, C/D box 17 [Source:HGNC Symbol;Acc:32713]	2
1270	A_33_P3280213	CTSA	0.420686	11.4342	3.23639	0.00155558	0.00272266	-2.31144	5476	CTSA	cathepsin A [Source:HGNC Symbol;Acc:9251]	1
3835	A_33_P3279681	PPM1N	0.420477	8.11379	3.37709	0.00098118	0.00176623	-1.88255	147699	PPM1N	protein phosphatase, Mg2+/Mn2+ dependent, 1N (putative) [Source:HGNC Symbol;Acc:26845]	2
1026	A_33_P3220437	TNFAIP8L1	0.419788	13.1619	2.94671	0.00384303	0.00634249	-3.14545	126282	TNFAIP8L1	tumor necrosis factor, alpha-induced protein 8-like 1 [Source:HGNC Symbol;Acc:28279]	1
3875	A_33_P3287760	RASGEF1A	0.418724	8.20621	3.65136	0.000384236	0.000726536	-1.00351	221002	RASGEF1A	RasGEF domain family, member 1A [Source:HGNC Symbol;Acc:24246]	2
955	A_32_P506600	RANP1	0.41868	11.7742	3.80918	0.000218971	0.000430501	-0.47271	NA	RANP1	RAN, member RAS oncogene family pseudogene 1 [Source:HGNC Symbol;Acc:21631]	1
389	A_23_P39931	DYSF	0.418628	11.4328	3.13158	0.00217288	0.00370801	-2.62091	8291	DYSF	dysferlin [Source:HGNC Symbol;Acc:3097]	1
390	A_23_P401076	SUSD3	0.418133	12.0617	2.75914	0.00668113	0.0106854	-3.64928	203328	SUSD3	sushi domain containing 3 [Source:HGNC Symbol;Acc:28391]	1
4169	A_33_P3347928	CCNL1	0.416756	10.5623	3.28284	0.0013381	0.00236261	-2.17154	57018	CCNL1	cyclin L1 [Source:HGNC Symbol;Acc:20569]	2
829	A_24_P86389	HIST1H3J	0.416482	12.6475	3.29201	0.00129867	0.00229657	-2.14373	8351	HIST1H3J	histone cluster 1, H3j [Source:HGNC Symbol;Acc:4774]	1
830	A_24_P86389	HIST1H3J	0.416482	12.6475	3.29201	0.00129867	0.00229657	-2.14373	8329	HIST1H2AM	histone cluster 1, H2am [Source:HGNC Symbol;Acc:4735]	1
831	A_24_P86389	HIST1H3J	0.416482	12.6475	3.29201	0.00129867	0.00229657	-2.14373	8336	HIST1H2AM	histone cluster 1, H2am [Source:HGNC Symbol;Acc:4735]	1
832	A_24_P86389	HIST1H3J	0.416482	12.6475	3.29201	0.00129867	0.00229657	-2.14373	8350	HIST1H3J	histone cluster 1, H3j [Source:HGNC Symbol;Acc:4774]	1
833	A_24_P86389	HIST1H3J	0.416482	12.6475	3.29201	0.00129867	0.00229657	-2.14373	8353	HIST1H3J	histone cluster 1, H3j [Source:HGNC Symbol;Acc:4774]	1
834	A_24_P86389	HIST1H3J	0.416482	12.6475	3.29201	0.00129867	0.00229657	-2.14373	8352	HIST1H3J	histone cluster 1, H3j [Source:HGNC Symbol;Acc:4774]	1
835	A_24_P86389	HIST1H3J	0.416482	12.6475	3.29201	0.00129867	0.00229657	-2.14373	8356	HIST1H3J	histone cluster 1, H3j [Source:HGNC Symbol;Acc:4774]	1
836	A_24_P86389	HIST1H3J	0.416482	12.6475	3.29201	0.00129867	0.00229657	-2.14373	8968	HIST1H3J	histone cluster 1, H3j [Source:HGNC Symbol;Acc:4774]	1
837	A_24_P86389	HIST1H3J	0.416482	12.6475	3.29201	0.00129867	0.00229657	-2.14373	8358	HIST1H3J	histone cluster 1, H3j [Source:HGNC Symbol;Acc:4774]	1
838	A_24_P86389	HIST1H3J	0.416482	12.6475	3.29201	0.00129867	0.00229657	-2.14373	8355	HIST1H3J	histone cluster 1, H3j [Source:HGNC Symbol;Acc:4774]	1
839	A_24_P86389	HIST1H3J	0.416482	12.6475	3.29201	0.00129867	0.00229657	-2.14373	8332	HIST1H2AM	histone cluster 1, H2am [Source:HGNC Symbol;Acc:4735]	1
840	A_24_P86389	HIST1H3J	0.416482	12.6475	3.29201	0.00129867	0.00229657	-2.14373	85235	HIST1H2AM	histone cluster 1, H2am [Source:HGNC Symbol;Acc:4735]	1
841	A_24_P86389	HIST1H3J	0.416482	12.6475	3.29201	0.00129867	0.00229657	-2.14373	8969	HIST1H2AM	histone cluster 1, H2am [Source:HGNC Symbol;Acc:4735]	1
842	A_24_P86389	HIST1H3J	0.416482	12.6475	3.29201	0.00129867	0.00229657	-2.14373	8330	HIST1H2AM	histone cluster 1, H2am [Source:HGNC Symbol;Acc:4735]	1
843	A_24_P86389	HIST1H3J	0.416482	12.6475	3.29201	0.00129867	0.00229657	-2.14373	8357	HIST1H3J	histone cluster 1, H3j [Source:HGNC Symbol;Acc:4774]	1
844	A_24_P86389	HIST1H3J	0.416482	12.6475	3.29201	0.00129867	0.00229657	-2.14373	8354	HIST1H3J	histone cluster 1, H3j [Source:HGNC Symbol;Acc:4774]	1
316	A_23_P31816	DEFA1	0.416035	16.7808	1.267	0.20755	0.252268	-6.55658	728358	DEFA1B	defensin, alpha 1B [Source:HGNC Symbol;Acc:33596]	1
317	A_23_P31816	DEFA1	0.416035	16.7808	1.267	0.20755	0.252268	-6.55658	728358	DEFA1	defensin, alpha 1 [Source:HGNC Symbol;Acc:2761]	1
318	A_23_P31816	DEFA1	0.416035	16.7808	1.267	0.20755	0.252268	-6.55658	1668	DEFA3	defensin, alpha 3, neutrophil-specific [Source:HGNC Symbol;Acc:2762]	1
319	A_23_P31816	DEFA1	0.416035	16.7808	1.267	0.20755	0.252268	-6.55658	1667	DEFA1B	defensin, alpha 1B [Source:HGNC Symbol;Acc:33596]	1
320	A_23_P31816	DEFA1	0.416035	16.7808	1.267	0.20755	0.252268	-6.55658	1667	DEFA1	defensin, alpha 1 [Source:HGNC Symbol;Acc:2761]	1
321	A_23_P31816	DEFA1	0.416035	16.7808	1.267	0.20755	0.252268	-6.55658	1667	DEFA3	defensin, alpha 3, neutrophil-specific [Source:HGNC Symbol;Acc:2762]	1
322	A_23_P31816	DEFA1	0.416035	16.7808	1.267	0.20755	0.252268	-6.55658	728358	DEFA3	defensin, alpha 3, neutrophil-specific [Source:HGNC Symbol;Acc:2762]	1
3629	A_33_P3256303	SELPLG	0.415786	10.3193	3.03073	0.00297482	0.00498432	-2.91046	6404	SELPLG	selectin P ligand [Source:HGNC Symbol;Acc:10722]	2
4466	A_33_P3407835	PPM1M	0.415094	10.402	3.20868	0.00170057	0.00294472	-2.39409	132160	PPM1M	protein phosphatase, Mg2+/Mn2+ dependent, 1M [Source:HGNC Symbol;Acc:26506]	2
2841	A_24_P583225	LINC00265	0.414959	9.63937	3.25328	0.00147294	0.00258864	-2.26076	349114	LINC00265	long intergenic non-protein coding RNA 265 [Source:HGNC Symbol;Acc:28019]	2
2842	A_24_P583225	LINC00265	0.414959	9.63937	3.25328	0.00147294	0.00258864	-2.26076	101929038	LINC00265	long intergenic non-protein coding RNA 265 [Source:HGNC Symbol;Acc:28019]	2
1282	A_33_P3285824	C4orf3	0.414628	13.4164	3.8374	0.000197686	0.000392955	-0.375932	401152	C4orf3	chromosome 4 open reading frame 3 [Source:HGNC Symbol;Acc:19225]	1
236	A_23_P214222	MARCKS	0.414075	12.6213	2.77612	0.00636167	0.0102157	-3.60486	4082	MARCKS	myristoylated alanine-rich protein kinase C substrate [Source:HGNC Symbol;Acc:6759]	1
2402	A_23_P77304	AP3B2	0.41404	7.50858	3.0761	0.00258513	0.00435706	-2.7812	8120	AP3B2	adaptor-related protein complex 3, beta 2 subunit [Source:HGNC Symbol;Acc:567]	2
4159	A_33_P3346048	POM121L14P	0.413411	8.58735	2.79284	0.00606086	0.00977586	-3.5609	101930227	POM121L14P	POM121 transmembrane nucleoporin-like 14, pseudogene [Source:HGNC Symbol;Acc:44414]	2
1850	A_23_P161152	PDSS1	0.413307	8.58439	3.13555	0.00214583	0.00366552	-2.60933	23590	PDSS1	prenyl (decaprenyl) diphosphate synthase, subunit 1 [Source:HGNC Symbol;Acc:17759]	2
1647	A_23_P102235	SNRPG	0.412426	10.1989	2.86865	0.00485282	0.00790959	-3.35864	6637	SNRPG	small nuclear ribonucleoprotein polypeptide G [Source:HGNC Symbol;Acc:11163]	2
1957	A_23_P212522	ATP11B	0.412131	9.75637	3.49085	0.00066923	0.00122932	-1.52476	23200	ATP11B	ATPase, class VI, type 11B [Source:HGNC Symbol;Acc:13553]	2
1382	A_33_P3327617	FCGR2B	0.411945	12.4433	2.94914	0.00381505	0.00629935	-3.13876	9103	FCGR2C	Fc fragment of IgG, low affinity IIc, receptor for (CD32) (gene/pseudogene) [Source:HGNC Symbol;Acc:15626]	1
1383	A_33_P3327617	FCGR2B	0.411945	12.4433	2.94914	0.00381505	0.00629935	-3.13876	2213	FCGR2B	Fc fragment of IgG, low affinity IIb, receptor (CD32) [Source:HGNC Symbol;Acc:3618]	1
1300	A_33_P3293114	SRSF11	0.411871	10.8897	3.71896	0.000302602	0.000583162	-0.778352	9295	SRSF11	serine/arginine-rich splicing factor 11 [Source:HGNC Symbol;Acc:10782]	1
3352	A_33_P3244610		0.411713	10.557	2.89787	0.00444943	0.0072904	-3.27944	NA			2
3353	A_33_P3244610		0.411713	10.557	2.89787	0.00444943	0.0072904	-3.27944	NA		Uncharacterized protein [Source:UniProtKB/TrEMBL;Acc:H3BML4]	2
3354	A_33_P3244610		0.411713	10.557	2.89787	0.00444943	0.0072904	-3.27944	128646	SIRPD	signal-regulatory protein delta [Source:HGNC Symbol;Acc:16248]	2
4422	A_33_P3398000	TTN-AS1	0.411434	8.02955	4.15522	6.03378e-05	0.000129192	0.752103	100506866	TTN-AS1	TTN antisense RNA 1 [Source:HGNC Symbol;Acc:44124]	2
2144	A_23_P361014	TSHZ3	0.41072	9.23213	3.76451	0.000257175	0.000500707	-0.624757	57616	TSHZ3	teashirt zinc finger homeobox 3 [Source:HGNC Symbol;Acc:30700]	2
953	A_32_P49616	EEF1B2P1	0.409497	12.5721	2.55839	0.0117289	0.0180726	-4.15595	NA	EEF1B2P1	eukaryotic translation elongation factor 1 beta 2 pseudogene 1 [Source:HGNC Symbol;Acc:3207]	1
642	A_24_P16124	IFITM4P	0.408959	15.5375	3.38135	0.000967407	0.00174235	-1.86935	340198	IFITM4P	interferon induced transmembrane protein 4 pseudogene [Source:HGNC Symbol;Acc:21669]	1
727	A_24_P289404		0.408821	12.4903	2.44239	0.0160114	0.0240524	-4.43302	NA			1
409	A_23_P42746	NCF1C	0.408092	13.8175	2.84315	0.00523217	0.00848332	-3.42722	654817	NCF1C	neutrophil cytosolic factor 1C pseudogene [Source:HGNC Symbol;Acc:32523]	1
737	A_24_P300777	ADAM8	0.408038	15.8988	3.76464	0.000257054	0.000500707	-0.624312	101	ADAM8	ADAM metallopeptidase domain 8 [Source:HGNC Symbol;Acc:215]	1
4045	A_33_P3316273	CCL3	0.406874	8.9993	2.52552	0.0128236	0.0196177	-4.23563	6348	CCL3	chemokine (C-C motif) ligand 3 [Source:HGNC Symbol;Acc:10627]	2
667	A_24_P188071	TUBA1C	0.406425	12.026	3.9604	0.000125833	0.000256245	0.0524356	84790	TUBA1C	tubulin, alpha 1c [Source:HGNC Symbol;Acc:20768]	1
2336	A_23_P57199	GGTLC1	0.40622	9.59687	3.10714	0.00234633	0.0039821	-2.69182	92086	GGTLC1	gamma-glutamyltransferase light chain 1 [Source:HGNC Symbol;Acc:16437]	2
411	A_23_P42897	MGAM	0.4053	10.9875	3.10336	0.00237426	0.00402151	-2.70274	8972	MGAM	maltase-glucoamylase (alpha-glucosidase) [Source:HGNC Symbol;Acc:7043]	1
442	A_23_P50638	LRG1	0.405238	13.2181	2.95353	0.00376474	0.00623136	-3.1266	116844	LRG1	leucine-rich alpha-2-glycoprotein 1 [Source:HGNC Symbol;Acc:29480]	1
2788	A_24_P380679	LSMEM1	0.404756	9.91798	3.3344	0.0011301	0.00201833	-2.0143	286006	LSMEM1	leucine-rich single-pass membrane protein 1 [Source:HGNC Symbol;Acc:22036]	2
114	A_23_P133133	ALPK1	0.404394	11.0005	3.59898	0.000461386	0.00086475	-1.1757	80216	ALPK1	alpha-kinase 1 [Source:HGNC Symbol;Acc:20917]	1
2020	A_23_P254756	CD164	0.402673	10.8174	3.31258	0.00121413	0.00215599	-2.08109	8763	CD164	CD164 molecule, sialomucin [Source:HGNC Symbol;Acc:1632]	2
4468	A_33_P3408953	GGTLC3	0.402397	9.775	2.98673	0.0034039	0.00567262	-3.03423	728441	GGTLC3	gamma-glutamyltransferase light chain 3 [Source:HGNC Symbol;Acc:33426]	2
4379	A_33_P3386467	RPL23AP82	0.40214	9.81464	3.77249	0.000249922	0.000487976	-0.597721	65996	CENPBD1P1	CENPBD1 pseudogene 1 [Source:HGNC Symbol;Acc:28421]	2
4380	A_33_P3386467	RPL23AP82	0.40214	9.81464	3.77249	0.000249922	0.000487976	-0.597721	NA			2
4381	A_33_P3386467	RPL23AP82	0.40214	9.81464	3.77249	0.000249922	0.000487976	-0.597721	118433	RPL23AP82	ribosomal protein L23a pseudogene 82 [Source:HGNC Symbol;Acc:33730]	2
4382	A_33_P3386467	RPL23AP82	0.40214	9.81464	3.77249	0.000249922	0.000487976	-0.597721	284942	RPL23AP82	ribosomal protein L23a pseudogene 82 [Source:HGNC Symbol;Acc:33730]	2
2567	A_24_P212024	IGKV1OR2-108	0.401679	9.79934	1.53488	0.127381	0.161558	-6.18574	NA	IGKV1OR2-108	immunoglobulin kappa variable 1/OR2-108 (non-functional) [Source:HGNC Symbol;Acc:5767]	2
475	A_23_P64860	SELPLG	0.401377	13.1013	3.44053	0.00079353	0.00144521	-1.68424	6404	SELPLG	selectin P ligand [Source:HGNC Symbol;Acc:10722]	1
862	A_32_P153725	KIAA1033	0.401371	11.2126	3.30051	0.00126308	0.00223826	-2.11788	23325	KIAA1033	KIAA1033 [Source:HGNC Symbol;Acc:29174]	1
4295	A_33_P3372788	NBPF15	0.401085	9.72401	2.63934	0.00938193	0.0146547	-3.95575	284565	NBPF1	neuroblastoma breakpoint family, member 1 [Source:HGNC Symbol;Acc:26088]	2
4296	A_33_P3372788	NBPF15	0.401085	9.72401	2.63934	0.00938193	0.0146547	-3.95575	200030	NBPF1	neuroblastoma breakpoint family, member 1 [Source:HGNC Symbol;Acc:26088]	2
4297	A_33_P3372788	NBPF15	0.401085	9.72401	2.63934	0.00938193	0.0146547	-3.95575	728936	NBPF16	neuroblastoma breakpoint family, member 16 [Source:HGNC Symbol;Acc:31996]	2
4298	A_33_P3372788	NBPF15	0.401085	9.72401	2.63934	0.00938193	0.0146547	-3.95575	400818		Homo sapiens neuroblastoma breakpoint family, member 8 (NBPF8), transcript variant 1, mRNA. [Source:RefSeq mRNA;Acc:NM_001037501]	2
4299	A_33_P3372788	NBPF15	0.401085	9.72401	2.63934	0.00938193	0.0146547	-3.95575	400818		Neuroblastoma breakpoint family member 1 [Source:UniProtKB/TrEMBL;Acc:S4R3H5]	2
4300	A_33_P3372788	NBPF15	0.401085	9.72401	2.63934	0.00938193	0.0146547	-3.95575	25832	NBPF14	neuroblastoma breakpoint family, member 14 [Source:HGNC Symbol;Acc:25232]	2
4301	A_33_P3372788	NBPF15	0.401085	9.72401	2.63934	0.00938193	0.0146547	-3.95575	25832		Homo sapiens neuroblastoma breakpoint family, member 8 (NBPF8), transcript variant 1, mRNA. [Source:RefSeq mRNA;Acc:NM_001037501]	2
4302	A_33_P3372788	NBPF15	0.401085	9.72401	2.63934	0.00938193	0.0146547	-3.95575	NA		NBPF [Source:UniProtKB/TrEMBL;Acc:Q3BBU2]	2
4303	A_33_P3372788	NBPF15	0.401085	9.72401	2.63934	0.00938193	0.0146547	-3.95575	55672	NBPF1	neuroblastoma breakpoint family, member 1 [Source:HGNC Symbol;Acc:26088]	2
4304	A_33_P3372788	NBPF15	0.401085	9.72401	2.63934	0.00938193	0.0146547	-3.95575	NA		Neuroblastoma breakpoint family member 1 [Source:UniProtKB/TrEMBL;Acc:S4R3H5]	2
4305	A_33_P3372788	NBPF15	0.401085	9.72401	2.63934	0.00938193	0.0146547	-3.95575	728841		Homo sapiens neuroblastoma breakpoint family, member 8 (NBPF8), transcript variant 1, mRNA. [Source:RefSeq mRNA;Acc:NM_001037501]	2
4306	A_33_P3372788	NBPF15	0.401085	9.72401	2.63934	0.00938193	0.0146547	-3.95575	284565	NBPF15	neuroblastoma breakpoint family, member 15 [Source:HGNC Symbol;Acc:28791]	2
4307	A_33_P3372788	NBPF15	0.401085	9.72401	2.63934	0.00938193	0.0146547	-3.95575	25832		Neuroblastoma breakpoint family member 1 [Source:UniProtKB/TrEMBL;Acc:S4R3H5]	2
4308	A_33_P3372788	NBPF15	0.401085	9.72401	2.63934	0.00938193	0.0146547	-3.95575	101929455		Homo sapiens neuroblastoma breakpoint family, member 8 (NBPF8), transcript variant 1, mRNA. [Source:RefSeq mRNA;Acc:NM_001037501]	2
2619	A_24_P27229	CSAD	0.400929	8.19883	3.95735	0.000127266	0.00025901	0.0416753	51380	CSAD	cysteine sulfinic acid decarboxylase [Source:HGNC Symbol;Acc:18966]	2
1654	A_23_P104318	DDIT4	0.400589	9.90596	3.01349	0.0031366	0.00524508	-2.95913	54541	DDIT4	DNA-damage-inducible transcript 4 [Source:HGNC Symbol;Acc:24944]	2
2584	A_24_P237270	SPECC1L-ADORA2A	0.400208	8.76726	3.78248	0.000241105	0.000472383	-0.563773	135	ADORA2A	adenosine A2a receptor [Source:HGNC Symbol;Acc:263]	2
2585	A_24_P237270	SPECC1L-ADORA2A	0.400208	8.76726	3.78248	0.000241105	0.000472383	-0.563773	NA	SPECC1L-ADORA2A	SPECC1L-ADORA2A readthrough (NMD candidate) [Source:HGNC Symbol;Acc:49185]	2
963	A_32_P75425		0.399231	13.1569	2.93025	0.00403836	0.00665199	-3.19083	729033			1
2294	A_23_P48175	TMEM106C	0.399207	9.40325	3.63677	0.000404404	0.000762137	-1.05168	79022	TMEM106C	transmembrane protein 106C [Source:HGNC Symbol;Acc:28775]	2
191	A_23_P165624	TNFAIP6	0.398998	11.4353	2.52267	0.0129227	0.0197516	-4.2425	7130	TNFAIP6	tumor necrosis factor, alpha-induced protein 6 [Source:HGNC Symbol;Acc:11898]	1
871	A_32_P186981	SNORD58C	0.398378	12.8564	2.45178	0.0156191	0.0235045	-4.41103	NA			1
872	A_32_P186981	SNORD58C	0.398378	12.8564	2.45178	0.0156191	0.0235045	-4.41103	100526842	RPL17-C18orf32	RPL17-C18orf32 readthrough [Source:HGNC Symbol;Acc:44661]	1
873	A_32_P186981	SNORD58C	0.398378	12.8564	2.45178	0.0156191	0.0235045	-4.41103	26790	RPL17	ribosomal protein L17 [Source:HGNC Symbol;Acc:10307]	1
874	A_32_P186981	SNORD58C	0.398378	12.8564	2.45178	0.0156191	0.0235045	-4.41103	NA	SNORD58C	small nucleolar RNA, C/D box 58C [Source:HGNC Symbol;Acc:33613]	1
875	A_32_P186981	SNORD58C	0.398378	12.8564	2.45178	0.0156191	0.0235045	-4.41103	6139	RPL17-C18orf32	RPL17-C18orf32 readthrough [Source:HGNC Symbol;Acc:44661]	1
876	A_32_P186981	SNORD58C	0.398378	12.8564	2.45178	0.0156191	0.0235045	-4.41103	100124516	RPL17	ribosomal protein L17 [Source:HGNC Symbol;Acc:10307]	1
877	A_32_P186981	SNORD58C	0.398378	12.8564	2.45178	0.0156191	0.0235045	-4.41103	26791	RPL17	ribosomal protein L17 [Source:HGNC Symbol;Acc:10307]	1
878	A_32_P186981	SNORD58C	0.398378	12.8564	2.45178	0.0156191	0.0235045	-4.41103	6139	RPL17	ribosomal protein L17 [Source:HGNC Symbol;Acc:10307]	1
4211	A_33_P3360426	WDR1	0.398336	8.868	3.61438	0.0004373	0.000821863	-1.12527	9948	WDR1	WD repeat domain 1 [Source:HGNC Symbol;Acc:12754]	2
1952	A_23_P210747	TRMT6	0.398098	8.58047	3.82045	0.000210224	0.000415217	-0.434137	51605	TRMT6	tRNA methyltransferase 6 homolog (S. cerevisiae) [Source:HGNC Symbol;Acc:20900]	2
115	A_23_P134176	SOD2	0.397735	14.8339	2.808	0.00579932	0.00937172	-3.52084	6648	SOD2	superoxide dismutase 2, mitochondrial [Source:HGNC Symbol;Acc:11180]	1
116	A_23_P134176	SOD2	0.397735	14.8339	2.808	0.00579932	0.00937172	-3.52084	100129518	SOD2	superoxide dismutase 2, mitochondrial [Source:HGNC Symbol;Acc:11180]	1
252	A_23_P2431	C3AR1	0.397315	11.3573	2.88826	0.00457854	0.00748398	-3.30556	719	C3AR1	complement component 3a receptor 1 [Source:HGNC Symbol;Acc:1319]	1
211	A_23_P200493	LBR	0.396728	14.0252	3.69262	0.000332234	0.000634535	-0.866477	3930	LBR	lamin B receptor [Source:HGNC Symbol;Acc:6518]	1
2088	A_23_P315589	KIAA0930	0.396592	10.2364	3.21194	0.00168287	0.00291702	-2.38439	23313	KIAA0930	KIAA0930 [Source:HGNC Symbol;Acc:1314]	2
3993	A_33_P3305472	SNHG16	0.395939	8.41646	3.37673	0.00098237	0.00176744	-1.88368	677850	SNHG16	small nucleolar RNA host gene 16 (non-protein coding) [Source:HGNC Symbol;Acc:44352]	2
3994	A_33_P3305472	SNHG16	0.395939	8.41646	3.37673	0.00098237	0.00176744	-1.88368	100507246	SNHG16	small nucleolar RNA host gene 16 (non-protein coding) [Source:HGNC Symbol;Acc:44352]	2
3995	A_33_P3305472	SNHG16	0.395939	8.41646	3.37673	0.00098237	0.00176744	-1.88368	677848	SNHG16	small nucleolar RNA host gene 16 (non-protein coding) [Source:HGNC Symbol;Acc:44352]	2
193	A_23_P166408	OSM	0.395382	11.5683	2.51852	0.0130681	0.019938	-4.25247	5008	OSM	oncostatin M [Source:HGNC Symbol;Acc:8506]	1
828	A_24_P85775	THEMIS2	0.395268	11.6155	3.19676	0.00176673	0.00305154	-2.42946	9473	THEMIS2	thymocyte selection associated family member 2 [Source:HGNC Symbol;Acc:16839]	1
4426	A_33_P3399028	TLK2	0.393736	9.84181	2.90644	0.00433699	0.00712669	-3.25605	NA			2
4427	A_33_P3399028	TLK2	0.393736	9.84181	2.90644	0.00433699	0.00712669	-3.25605	101930494			2
4428	A_33_P3399028	TLK2	0.393736	9.84181	2.90644	0.00433699	0.00712669	-3.25605	11011	TLK2	tousled-like kinase 2 [Source:HGNC Symbol;Acc:11842]	2
4429	A_33_P3399028	TLK2	0.393736	9.84181	2.90644	0.00433699	0.00712669	-3.25605	101930219			2
4430	A_33_P3399028	TLK2	0.393736	9.84181	2.90644	0.00433699	0.00712669	-3.25605	NA	TLK2P1	tousled-like kinase 2 pseudogene 1 [Source:HGNC Symbol;Acc:18048]	2
539	A_23_P8013	HIST1H2BL	0.393633	12.2334	3.20121	0.00174177	0.003013	-2.41628	8340	HIST1H2BL	histone cluster 1, H2bl [Source:HGNC Symbol;Acc:4748]	1
2572	A_24_P223384	HIST1H2AB	0.392373	8.03014	3.22975	0.00158922	0.00276876	-2.33129	8335	HIST1H2AB	histone cluster 1, H2ab [Source:HGNC Symbol;Acc:4734]	2
2573	A_24_P223384	HIST1H2AB	0.392373	8.03014	3.22975	0.00158922	0.00276876	-2.33129	3012	HIST1H2AB	histone cluster 1, H2ab [Source:HGNC Symbol;Acc:4734]	2
2895	A_24_P935986	BCAT1	0.392292	8.81577	2.6201	0.0098976	0.0153898	-4.00383	586	BCAT1	branched chain amino-acid transaminase 1, cytosolic [Source:HGNC Symbol;Acc:976]	2
2571	A_24_P222655	C1QA	0.391909	8.77381	2.00294	0.0473824	0.065765	-5.37544	712	C1QA	complement component 1, q subcomponent, A chain [Source:HGNC Symbol;Acc:1241]	2
1521	A_33_P3385488	RPS18P12	0.391533	12.825	2.50715	0.0134746	0.0205033	-4.27977	NA	RPS18P12	ribosomal protein S18 pseudogene 12 [Source:HGNC Symbol;Acc:35967]	1
4029	A_33_P3314091	IGHEP2	0.391483	8.29989	3.39835	0.000914108	0.00165159	-1.81645	NA	IGHEP2	immunoglobulin heavy constant epsilon P2 (pseudogene) [Source:HGNC Symbol;Acc:5524]	2
1603	A_33_P3423941	IFITM2	0.391451	14.8352	3.23521	0.0015615	0.00273162	-2.31496	8519	IFITM1	interferon induced transmembrane protein 1 [Source:HGNC Symbol;Acc:5412]	1
1604	A_33_P3423941	IFITM2	0.391451	14.8352	3.23521	0.0015615	0.00273162	-2.31496	10581	IFITM2	interferon induced transmembrane protein 2 [Source:HGNC Symbol;Acc:5413]	1
4395	A_33_P3389653	PDE4D	0.390896	7.9454	3.50168	0.000644985	0.00118809	-1.49018	5144	PDE4D	phosphodiesterase 4D, cAMP-specific [Source:HGNC Symbol;Acc:8783]	2
2101	A_23_P323685	HIST1H4H	0.39067	9.74129	3.34646	0.00108602	0.00194674	-1.97723	121504	HIST1H4H	histone cluster 1, H4h [Source:HGNC Symbol;Acc:4788]	2
2102	A_23_P323685	HIST1H4H	0.39067	9.74129	3.34646	0.00108602	0.00194674	-1.97723	8367	HIST1H4H	histone cluster 1, H4h [Source:HGNC Symbol;Acc:4788]	2
2103	A_23_P323685	HIST1H4H	0.39067	9.74129	3.34646	0.00108602	0.00194674	-1.97723	8366	HIST1H4H	histone cluster 1, H4h [Source:HGNC Symbol;Acc:4788]	2
2104	A_23_P323685	HIST1H4H	0.39067	9.74129	3.34646	0.00108602	0.00194674	-1.97723	8364	HIST1H4H	histone cluster 1, H4h [Source:HGNC Symbol;Acc:4788]	2
2105	A_23_P323685	HIST1H4H	0.39067	9.74129	3.34646	0.00108602	0.00194674	-1.97723	8360	HIST1H4H	histone cluster 1, H4h [Source:HGNC Symbol;Acc:4788]	2
2106	A_23_P323685	HIST1H4H	0.39067	9.74129	3.34646	0.00108602	0.00194674	-1.97723	8370	HIST1H4H	histone cluster 1, H4h [Source:HGNC Symbol;Acc:4788]	2
2107	A_23_P323685	HIST1H4H	0.39067	9.74129	3.34646	0.00108602	0.00194674	-1.97723	8362	HIST1H4H	histone cluster 1, H4h [Source:HGNC Symbol;Acc:4788]	2
2108	A_23_P323685	HIST1H4H	0.39067	9.74129	3.34646	0.00108602	0.00194674	-1.97723	8363	HIST1H4H	histone cluster 1, H4h [Source:HGNC Symbol;Acc:4788]	2
2109	A_23_P323685	HIST1H4H	0.39067	9.74129	3.34646	0.00108602	0.00194674	-1.97723	8365	HIST1H4H	histone cluster 1, H4h [Source:HGNC Symbol;Acc:4788]	2
2110	A_23_P323685	HIST1H4H	0.39067	9.74129	3.34646	0.00108602	0.00194674	-1.97723	8368	HIST1H4H	histone cluster 1, H4h [Source:HGNC Symbol;Acc:4788]	2
2111	A_23_P323685	HIST1H4H	0.39067	9.74129	3.34646	0.00108602	0.00194674	-1.97723	8359	HIST1H4H	histone cluster 1, H4h [Source:HGNC Symbol;Acc:4788]	2
2112	A_23_P323685	HIST1H4H	0.39067	9.74129	3.34646	0.00108602	0.00194674	-1.97723	8294	HIST1H4H	histone cluster 1, H4h [Source:HGNC Symbol;Acc:4788]	2
2113	A_23_P323685	HIST1H4H	0.39067	9.74129	3.34646	0.00108602	0.00194674	-1.97723	8361	HIST1H4H	histone cluster 1, H4h [Source:HGNC Symbol;Acc:4788]	2
2114	A_23_P323685	HIST1H4H	0.39067	9.74129	3.34646	0.00108602	0.00194674	-1.97723	554313	HIST1H4H	histone cluster 1, H4h [Source:HGNC Symbol;Acc:4788]	2
4574	A_33_P3670415	NAT8L	0.390443	9.78001	2.65463	0.00898929	0.0140736	-3.91729	339983	NAT8L	N-acetyltransferase 8-like (GCN5-related, putative) [Source:HGNC Symbol;Acc:26742]	2
1881	A_23_P170626	CHCHD7	0.390128	10.0917	3.10657	0.00235048	0.00398717	-2.69345	79145	CHCHD7	coiled-coil-helix-coiled-coil-helix domain containing 7 [Source:HGNC Symbol;Acc:28314]	2
2509	A_24_P136866	SLC8A1	0.389777	9.26669	2.20709	0.0291632	0.0419798	-4.95902	6546	SLC8A1	solute carrier family 8 (sodium/calcium exchanger), member 1 [Source:HGNC Symbol;Acc:11068]	2
4540	A_33_P3424612	IGKV3-11	0.389416	9.80995	1.44366	0.151377	0.188834	-6.31973	NA	IGKV3-11	immunoglobulin kappa variable 3-11 [Source:HGNC Symbol;Acc:5815]	2
1041	A_33_P3224803	NCF1B	0.389387	11.0482	2.71051	0.00767811	0.0121265	-3.77512	654817	NCF1C	neutrophil cytosolic factor 1C pseudogene [Source:HGNC Symbol;Acc:32523]	1
1042	A_33_P3224803	NCF1B	0.389387	11.0482	2.71051	0.00767811	0.0121265	-3.77512	653361	NCF1	neutrophil cytosolic factor 1 [Source:HGNC Symbol;Acc:7660]	1
1043	A_33_P3224803	NCF1B	0.389387	11.0482	2.71051	0.00767811	0.0121265	-3.77512	654816	NCF1B	neutrophil cytosolic factor 1B pseudogene [Source:HGNC Symbol;Acc:32522]	1
72	A_23_P120660	RPS21	0.387707	14.8072	2.84991	0.00512896	0.00833182	-3.40908	6227	RPS21	ribosomal protein S21 [Source:HGNC Symbol;Acc:10409]	1
3737	A_33_P3262124	MMP25	0.386962	9.41698	3.04422	0.00285365	0.00479543	-2.87221	64386	MMP25	matrix metallopeptidase 25 [Source:HGNC Symbol;Acc:14246]	2
3764	A_33_P3268334		0.386908	10.2538	2.92488	0.00410408	0.00675047	-3.20559	NA			2
3765	A_33_P3268334		0.386908	10.2538	2.92488	0.00410408	0.00675047	-3.20559	5223	PGAM1	phosphoglycerate mutase 1 (brain) [Source:HGNC Symbol;Acc:8888]	2
42	A_23_P112260	GNG10	0.3866	12.3398	2.57936	0.0110748	0.0171266	-4.1046	2790	GNG10	guanine nucleotide binding protein (G protein), gamma 10 [Source:HGNC Symbol;Acc:4402]	1
3876	A_33_P3287879	HIST1H3H	0.386537	10.2209	3.10823	0.00233829	0.00397044	-2.68865	8351	HIST1H3H	histone cluster 1, H3h [Source:HGNC Symbol;Acc:4775]	2
3877	A_33_P3287879	HIST1H3H	0.386537	10.2209	3.10823	0.00233829	0.00397044	-2.68865	8350	HIST1H3H	histone cluster 1, H3h [Source:HGNC Symbol;Acc:4775]	2
3878	A_33_P3287879	HIST1H3H	0.386537	10.2209	3.10823	0.00233829	0.00397044	-2.68865	8358	HIST1H3H	histone cluster 1, H3h [Source:HGNC Symbol;Acc:4775]	2
3879	A_33_P3287879	HIST1H3H	0.386537	10.2209	3.10823	0.00233829	0.00397044	-2.68865	8357	HIST1H3H	histone cluster 1, H3h [Source:HGNC Symbol;Acc:4775]	2
3880	A_33_P3287879	HIST1H3H	0.386537	10.2209	3.10823	0.00233829	0.00397044	-2.68865	8355	HIST1H3H	histone cluster 1, H3h [Source:HGNC Symbol;Acc:4775]	2
3881	A_33_P3287879	HIST1H3H	0.386537	10.2209	3.10823	0.00233829	0.00397044	-2.68865	8356	HIST1H3H	histone cluster 1, H3h [Source:HGNC Symbol;Acc:4775]	2
3882	A_33_P3287879	HIST1H3H	0.386537	10.2209	3.10823	0.00233829	0.00397044	-2.68865	8352	HIST1H3H	histone cluster 1, H3h [Source:HGNC Symbol;Acc:4775]	2
3883	A_33_P3287879	HIST1H3H	0.386537	10.2209	3.10823	0.00233829	0.00397044	-2.68865	8968	HIST1H3H	histone cluster 1, H3h [Source:HGNC Symbol;Acc:4775]	2
3884	A_33_P3287879	HIST1H3H	0.386537	10.2209	3.10823	0.00233829	0.00397044	-2.68865	8354	HIST1H3H	histone cluster 1, H3h [Source:HGNC Symbol;Acc:4775]	2
3885	A_33_P3287879	HIST1H3H	0.386537	10.2209	3.10823	0.00233829	0.00397044	-2.68865	8353	HIST1H3H	histone cluster 1, H3h [Source:HGNC Symbol;Acc:4775]	2
1821	A_23_P154986	GGT1	0.384468	8.63609	3.40893	0.000882328	0.00159671	-1.7834	92086	GGT1	gamma-glutamyltransferase 1 [Source:HGNC Symbol;Acc:4250]	2
1822	A_23_P154986	GGT1	0.384468	8.63609	3.40893	0.000882328	0.00159671	-1.7834	91227	GGT1	gamma-glutamyltransferase 1 [Source:HGNC Symbol;Acc:4250]	2
1823	A_23_P154986	GGT1	0.384468	8.63609	3.40893	0.000882328	0.00159671	-1.7834	2678	GGT1	gamma-glutamyltransferase 1 [Source:HGNC Symbol;Acc:4250]	2
1824	A_23_P154986	GGT1	0.384468	8.63609	3.40893	0.000882328	0.00159671	-1.7834	728441	GGT1	gamma-glutamyltransferase 1 [Source:HGNC Symbol;Acc:4250]	2
3123	A_32_P49668		0.384178	9.67391	2.20839	0.0290703	0.0418813	-4.95625	441081			2
3124	A_32_P49668		0.384178	9.67391	2.20839	0.0290703	0.0418813	-4.95625	101929812			2
3125	A_32_P49668		0.384178	9.67391	2.20839	0.0290703	0.0418813	-4.95625	NA			2
3126	A_32_P49668		0.384178	9.67391	2.20839	0.0290703	0.0418813	-4.95625	101929599			2
3127	A_32_P49668		0.384178	9.67391	2.20839	0.0290703	0.0418813	-4.95625	101060368			2
3128	A_32_P49668		0.384178	9.67391	2.20839	0.0290703	0.0418813	-4.95625	101060549			2
3129	A_32_P49668		0.384178	9.67391	2.20839	0.0290703	0.0418813	-4.95625	101929810			2
1941	A_23_P209183	COLGALT1	0.384169	9.94078	3.23193	0.0015781	0.0027522	-2.32477	79709	COLGALT1	collagen beta(1-O)galactosyltransferase 1 [Source:HGNC Symbol;Acc:26182]	2
3365	A_33_P3246995		0.383844	9.91846	2.08249	0.0393703	0.0554564	-5.21765	NA			2
2804	A_24_P402690	ITM2C	0.382814	9.14211	2.21736	0.0284356	0.0410709	-4.93709	81618	ITM2C	integral membrane protein 2C [Source:HGNC Symbol;Acc:6175]	2
3756	A_33_P3267296	FKBP11	0.381872	10.7588	2.24752	0.0263889	0.0382767	-4.87213	51303	FKBP11	FK506 binding protein 11, 19 kDa [Source:HGNC Symbol;Acc:18624]	2
1563	A_33_P3401301		0.381536	11.8641	2.6181	0.00995264	0.0154683	-4.00881	NA			1
2325	A_23_P55020	CD300LF	0.381134	10.3628	3.37168	0.000998982	0.00179543	-1.89932	146722	CD300LF	CD300 molecule-like family member f [Source:HGNC Symbol;Acc:29883]	2
366	A_23_P36658	MGST1	0.380657	10.57	3.54966	0.00054721	0.00101723	-1.33597	4257	MGST1	microsomal glutathione S-transferase 1 [Source:HGNC Symbol;Acc:7061]	1
1371	A_33_P3326285	GAS5	0.380287	11.3053	2.49244	0.0140168	0.0212904	-4.31489	60674	GAS5	growth arrest-specific 5 (non-protein coding) [Source:HGNC Symbol;Acc:16355]	1
1372	A_33_P3326285	GAS5	0.380287	11.3053	2.49244	0.0140168	0.0212904	-4.31489	692196	GAS5	growth arrest-specific 5 (non-protein coding) [Source:HGNC Symbol;Acc:16355]	1
1373	A_33_P3326285	GAS5	0.380287	11.3053	2.49244	0.0140168	0.0212904	-4.31489	692197	GAS5	growth arrest-specific 5 (non-protein coding) [Source:HGNC Symbol;Acc:16355]	1
1374	A_33_P3326285	GAS5	0.380287	11.3053	2.49244	0.0140168	0.0212904	-4.31489	26802	GAS5	growth arrest-specific 5 (non-protein coding) [Source:HGNC Symbol;Acc:16355]	1
1375	A_33_P3326285	GAS5	0.380287	11.3053	2.49244	0.0140168	0.0212904	-4.31489	26806	GAS5	growth arrest-specific 5 (non-protein coding) [Source:HGNC Symbol;Acc:16355]	1
1376	A_33_P3326285	GAS5	0.380287	11.3053	2.49244	0.0140168	0.0212904	-4.31489	26770	GAS5	growth arrest-specific 5 (non-protein coding) [Source:HGNC Symbol;Acc:16355]	1
1377	A_33_P3326285	GAS5	0.380287	11.3053	2.49244	0.0140168	0.0212904	-4.31489	26774	GAS5	growth arrest-specific 5 (non-protein coding) [Source:HGNC Symbol;Acc:16355]	1
1378	A_33_P3326285	GAS5	0.380287	11.3053	2.49244	0.0140168	0.0212904	-4.31489	26769	GAS5	growth arrest-specific 5 (non-protein coding) [Source:HGNC Symbol;Acc:16355]	1
1379	A_33_P3326285	GAS5	0.380287	11.3053	2.49244	0.0140168	0.0212904	-4.31489	619498	GAS5	growth arrest-specific 5 (non-protein coding) [Source:HGNC Symbol;Acc:16355]	1
2931	A_32_P154342	SLCO4C1	0.379991	9.44842	3.19284	0.00178901	0.0030869	-2.44107	353189	SLCO4C1	solute carrier organic anion transporter family, member 4C1 [Source:HGNC Symbol;Acc:23612]	2
394	A_23_P404606	CREBRF	0.379277	11.4529	3.02104	0.00306482	0.0051326	-2.93786	153222	CREBRF	CREB3 regulatory factor [Source:HGNC Symbol;Acc:24050]	1
3833	A_33_P3279353	AZU1	0.379083	8.94118	1.49332	0.137914	0.17369	-6.24777	566	AZU1	azurocidin 1 [Source:HGNC Symbol;Acc:913]	2
2859	A_24_P75158	PTAR1	0.379024	10.821	3.24965	0.00149034	0.00261519	-2.27166	375743	PTAR1	protein prenyltransferase alpha subunit repeat containing 1 [Source:HGNC Symbol;Acc:30449]	2
1419	A_33_P3336915		0.37902	11.8242	2.63104	0.00960118	0.0149698	-3.97651	NA			1
1772	A_23_P142070	TSPAN16	0.378851	8.80459	2.21868	0.0283429	0.0409543	-4.93426	26526	TSPAN16	tetraspanin 16 [Source:HGNC Symbol;Acc:30725]	2
635	A_24_P154037		0.378425	10.9009	2.73547	0.00715078	0.0113787	-3.71079	NA			1
636	A_24_P154037		0.378425	10.9009	2.73547	0.00715078	0.0113787	-3.71079	8660	IRS2	insulin receptor substrate 2 [Source:HGNC Symbol;Acc:6126]	1
3894	A_33_P3290403	IMPA2	0.378365	9.50103	2.81218	0.00572898	0.00926243	-3.50975	3613	IMPA2	inositol(myo)-1(or 4)-monophosphatase 2 [Source:HGNC Symbol;Acc:6051]	2
3798	A_33_P3273885	HLA-DQA1	0.37782	8.11119	1.86762	0.0641944	0.0871501	-5.63057	3117	HLA-DQA1	major histocompatibility complex, class II, DQ alpha 1 [Source:HGNC Symbol;Acc:4942]	2
3799	A_33_P3273885	HLA-DQA1	0.37782	8.11119	1.86762	0.0641944	0.0871501	-5.63057	100509457	HLA-DQA1	major histocompatibility complex, class II, DQ alpha 1 [Source:HGNC Symbol;Acc:4942]	2
363	A_23_P361773	CCND3	0.376661	11.808	3.13503	0.00214934	0.00366968	-2.61084	896	CCND3	cyclin D3 [Source:HGNC Symbol;Acc:1585]	1
2844	A_24_P62530	RHOU	0.376341	9.1567	2.6687	0.00864144	0.0135539	-3.88175	58480	RHOU	ras homolog family member U [Source:HGNC Symbol;Acc:17794]	2
1029	A_33_P3221055		0.376268	10.8796	2.85367	0.00507246	0.00825472	-3.39899	NA			1
2146	A_23_P361654	IGKV1D-16	0.375815	8.21041	1.87645	0.0629624	0.0856479	-5.61444	NA	IGKV1D-16	immunoglobulin kappa variable 1D-16 [Source:HGNC Symbol;Acc:5748]	2
759	A_24_P365526	HCK	0.375513	12.8323	2.72191	0.00743307	0.0117777	-3.74581	3055	HCK	hemopoietic cell kinase [Source:HGNC Symbol;Acc:4840]	1
88	A_23_P124927	RGS14	0.375035	10.5889	3.40955	0.000880516	0.00159427	-1.78147	10636	RGS14	regulator of G-protein signaling 14 [Source:HGNC Symbol;Acc:9996]	1
546	A_23_P83110	CDK5RAP2	0.374562	11.4889	1.91297	0.0580765	0.0794449	-5.54695	55755	CDK5RAP2	CDK5 regulatory subunit associated protein 2 [Source:HGNC Symbol;Acc:18672]	1
4140	A_33_P3338121	LAMB3	0.37445	7.84148	3.21109	0.00168749	0.00292355	-2.38693	3914	LAMB3	laminin, beta 3 [Source:HGNC Symbol;Acc:6490]	2
2768	A_24_P358321	IGKV2D-29	0.373318	8.55187	1.74643	0.0832323	0.110148	-5.84476	NA	IGKV2D-29	immunoglobulin kappa variable 2D-29 [Source:HGNC Symbol;Acc:5800]	2
360	A_23_P360804	CPNE5	0.37322	11.8466	2.202	0.0295298	0.0423824	-4.96986	57699	CPNE5	copine V [Source:HGNC Symbol;Acc:2318]	1
605	A_23_P99661	ARHGEF40	0.373171	12.7484	2.1071	0.0371402	0.0524884	-5.16767	55701	ARHGEF40	Rho guanine nucleotide exchange factor (GEF) 40 [Source:HGNC Symbol;Acc:25516]	1
245	A_23_P217109	SLC31A2	0.372974	11.9755	2.61142	0.0101386	0.0157358	-4.02542	1318	SLC31A2	solute carrier family 31 (copper transporter), member 2 [Source:HGNC Symbol;Acc:11017]	1
4124	A_33_P3334305	TFF3	0.371876	8.55305	1.83688	0.0686415	0.0927816	-5.68619	7033	TFF3	trefoil factor 3 (intestinal) [Source:HGNC Symbol;Acc:11757]	2
161	A_23_P14774	CTSH	0.37176	12.9672	3.22212	0.00162871	0.00283035	-2.35406	1512	CTSH	cathepsin H [Source:HGNC Symbol;Acc:2535]	1
1086	A_33_P3229083	HIST1H2BK	0.371673	10.9862	2.89183	0.00453021	0.00740854	-3.29587	85236	HIST1H2BK	histone cluster 1, H2bk [Source:HGNC Symbol;Acc:13954]	1
4578	A_33_P3743432	DEFA8P	0.371334	8.05924	1.53931	0.126297	0.160481	-6.17903	449491	DEFA8P	defensin, alpha 8 pseudogene [Source:HGNC Symbol;Acc:31799]	2
2897	A_24_P9883	AP5B1	0.371203	9.75607	2.63224	0.00956918	0.0149335	-3.97351	91056	AP5B1	adaptor-related protein complex 5, beta 1 subunit [Source:HGNC Symbol;Acc:25104]	2
2620	A_24_P272310	MUSTN1	0.371039	8.60706	3.09027	0.00247341	0.00418113	-2.74048	375346	TMEM110-MUSTN1	TMEM110-MUSTN1 readthrough [Source:HGNC Symbol;Acc:38834]	2
2621	A_24_P272310	MUSTN1	0.371039	8.60706	3.09027	0.00247341	0.00418113	-2.74048	389125	MUSTN1	musculoskeletal, embryonic nuclear protein 1 [Source:HGNC Symbol;Acc:22144]	2
2622	A_24_P272310	MUSTN1	0.371039	8.60706	3.09027	0.00247341	0.00418113	-2.74048	100526772	TMEM110-MUSTN1	TMEM110-MUSTN1 readthrough [Source:HGNC Symbol;Acc:38834]	2
488	A_23_P69109	PLSCR1	0.369719	11.2099	2.0556	0.0419369	0.0588289	-5.27161	5359	PLSCR1	phospholipid scramblase 1 [Source:HGNC Symbol;Acc:9092]	1
1937	A_23_P208706	BAX	0.369418	9.91999	3.42877	0.000825547	0.00150032	-1.72123	581	BAX	BCL2-associated X protein [Source:HGNC Symbol;Acc:959]	2
1136	A_33_P3243069	KIAA0040	0.369045	11.0428	2.08131	0.0394799	0.0555878	-5.22003	9674	KIAA0040	KIAA0040 [Source:HGNC Symbol;Acc:28950]	1
855	A_32_P137035	TRIM27	0.368955	11.851	3.15981	0.00198731	0.00341526	-2.53838	5987	TRIM27	tripartite motif containing 27 [Source:HGNC Symbol;Acc:9975]	1
4233	A_33_P3364808	PTPRC	0.368793	9.1749	2.88162	0.00466977	0.00762216	-3.32356	5788	PTPRC	protein tyrosine phosphatase, receptor type, C [Source:HGNC Symbol;Acc:9666]	2
2911	A_32_P114215	COMMD6	0.367441	10.3505	2.57915	0.0110812	0.0171287	-4.10512	170622	COMMD6	COMM domain containing 6 [Source:HGNC Symbol;Acc:24015]	2
2770	A_24_P363548	HIP1	0.367258	8.30651	3.45483	0.000756147	0.00138155	-1.6391	3092	HIP1	huntingtin interacting protein 1 [Source:HGNC Symbol;Acc:4913]	2
194	A_23_P167005	GPR160	0.367257	10.7591	2.96464	0.00364027	0.00604586	-3.09579	26996	GPR160	G protein-coupled receptor 160 [Source:HGNC Symbol;Acc:23693]	1
676	A_24_P213783	RPL31P2	0.366806	13.9951	1.97435	0.0505827	0.0699225	-5.43074	6160	RPL31	ribosomal protein L31 [Source:HGNC Symbol;Acc:10334]	1
677	A_24_P213783	RPL31P2	0.366806	13.9951	1.97435	0.0505827	0.0699225	-5.43074	NA	RPL31P2	ribosomal protein L31 pseudogene 2 [Source:HGNC Symbol;Acc:16575]	1
3733	A_33_P3260669	STK3	0.366065	9.01915	3.30937	0.00122696	0.00217765	-2.09088	6788	STK3	serine/threonine kinase 3 [Source:HGNC Symbol;Acc:11406]	2
1893	A_23_P18372	B3GNT5	0.362819	9.55311	2.899	0.00443447	0.00726937	-3.27636	101928934	B3GNT5	UDP-GlcNAc:betaGal beta-1,3-N-acetylglucosaminyltransferase 5 [Source:HGNC Symbol;Acc:15684]	2
1894	A_23_P18372	B3GNT5	0.362819	9.55311	2.899	0.00443447	0.00726937	-3.27636	84002	B3GNT5	UDP-GlcNAc:betaGal beta-1,3-N-acetylglucosaminyltransferase 5 [Source:HGNC Symbol;Acc:15684]	2
4330	A_33_P3376958	BMS1P20	0.362698	9.69059	1.33357	0.184809	0.22717	-6.47084	NA	IGLV1-51	immunoglobulin lambda variable 1-51 [Source:HGNC Symbol;Acc:5882]	2
4331	A_33_P3376958	BMS1P20	0.362698	9.69059	1.33357	0.184809	0.22717	-6.47084	96610	BMS1P20	BMS1 pseudogene 20 [Source:HGNC Symbol;Acc:49153]	2
4289	A_33_P3372647	IGLV1-36	0.362694	8.63016	1.64863	0.101774	0.132225	-6.00762	NA	IGLV1-36	immunoglobulin lambda variable 1-36 [Source:HGNC Symbol;Acc:5876]	2
2801	A_24_P396375	ECE1	0.362347	10.2805	2.95065	0.00379763	0.00627666	-3.13456	1889	ECE1	endothelin converting enzyme 1 [Source:HGNC Symbol;Acc:3146]	2
2032	A_23_P258393	PPM1M	0.362263	10.5361	2.97352	0.00354347	0.00589657	-3.07108	132160	PPM1M	protein phosphatase, Mg2+/Mn2+ dependent, 1M [Source:HGNC Symbol;Acc:26506]	2
1308	A_33_P3295066	RPL23P8	0.361896	13.0823	2.30456	0.0228675	0.0335667	-4.74705	222901	RPL23P8	ribosomal protein L23 pseudogene 8 [Source:HGNC Symbol;Acc:36225]	1
1956	A_23_P211401	KREMEN1	0.361327	7.9585	3.25229	0.00147768	0.00259431	-2.26375	83999	KREMEN1	kringle containing transmembrane protein 1 [Source:HGNC Symbol;Acc:17550]	2
455	A_23_P56922	HSPE1P3	0.361216	11.0723	2.92574	0.00409343	0.00673619	-3.20322	NA	HSPE1P4	heat shock 10kDa protein 1 pseudogene 4 [Source:HGNC Symbol;Acc:49323]	1
456	A_23_P56922	HSPE1P3	0.361216	11.0723	2.92574	0.00409343	0.00673619	-3.20322	3336	HSPE1	heat shock 10kDa protein 1 [Source:HGNC Symbol;Acc:5269]	1
457	A_23_P56922	HSPE1P3	0.361216	11.0723	2.92574	0.00409343	0.00673619	-3.20322	NA	HSPE1P3	heat shock 10kDa protein 1 pseudogene 3 [Source:HGNC Symbol;Acc:49322]	1
458	A_23_P56922	HSPE1P3	0.361216	11.0723	2.92574	0.00409343	0.00673619	-3.20322	NA	HSPE1P6	heat shock 10kDa protein 1 pseudogene 6 [Source:HGNC Symbol;Acc:49325]	1
1874	A_23_P1682	TMEM45B	0.361164	8.96472	2.72014	0.00747065	0.0118317	-3.75037	120224	TMEM45B	transmembrane protein 45B [Source:HGNC Symbol;Acc:25194]	2
2079	A_23_P31073	MYB	0.35986	8.67478	2.31446	0.0223008	0.0328213	-4.72506	4602	MYB	v-myb avian myeloblastosis viral oncogene homolog [Source:HGNC Symbol;Acc:7545]	2
3312	A_33_P3236065	CLEC1B	0.358578	10.0914	1.37152	0.172709	0.213726	-6.42006	51266	CLEC1B	C-type lectin domain family 1, member B [Source:HGNC Symbol;Acc:24356]	2
1087	A_33_P3229196	CD151	0.357167	13.0461	2.26594	0.0252029	0.0366812	-4.83205	977	CD151	CD151 molecule (Raph blood group) [Source:HGNC Symbol;Acc:1630]	1
451	A_23_P55319	FLOT2	0.356331	14.4782	1.97448	0.0505669	0.0699225	-5.43048	2319	FLOT2	flotillin 2 [Source:HGNC Symbol;Acc:3758]	1
407	A_23_P423331	NTNG2	0.35537	12.0747	2.79441	0.00603331	0.00973603	-3.55677	84628	NTNG2	netrin G2 [Source:HGNC Symbol;Acc:14288]	1
464	A_23_P61426	MSRA	0.354656	11.2095	2.74095	0.00703946	0.0112165	-3.69659	4482	MSRA	methionine sulfoxide reductase A [Source:HGNC Symbol;Acc:7377]	1
4442	A_33_P3402091	MERTK	0.354482	7.86299	2.85311	0.00508086	0.00826154	-3.40049	10461	MERTK	c-mer proto-oncogene tyrosine kinase [Source:HGNC Symbol;Acc:7027]	2
4082	A_33_P3321946	MOSPD3	0.354273	9.84224	2.55671	0.0117826	0.018139	-4.16003	64598	MOSPD3	motile sperm domain containing 3 [Source:HGNC Symbol;Acc:25078]	2
2409	A_23_P7976	HIST1H1E	0.354243	10.7823	1.92911	0.0560205	0.0768481	-5.51672	3008	HIST1H1E	histone cluster 1, H1e [Source:HGNC Symbol;Acc:4718]	2
2538	A_24_P181055	ST3GAL4	0.353484	9.84123	2.77084	0.00645945	0.0103551	-3.61869	6484	ST3GAL4	ST3 beta-galactoside alpha-2,3-sialyltransferase 4 [Source:HGNC Symbol;Acc:10864]	2
2393	A_23_P76015	ARHGEF17	0.353382	7.74138	3.23432	0.001566	0.0027367	-2.31763	9828	ARHGEF17	Rho guanine nucleotide exchange factor (GEF) 17 [Source:HGNC Symbol;Acc:21726]	2
3860	A_33_P3284584		0.353015	7.79881	2.97371	0.00354148	0.00589614	-3.07057	NA			2
1287	A_33_P3288844	IL6R	0.352975	10.9988	2.36814	0.0194358	0.0288662	-4.60425	3570	IL6R	interleukin 6 receptor [Source:HGNC Symbol;Acc:6019]	1
375	A_23_P37484	CHSY1	0.352378	11.6432	2.51858	0.0130661	0.019938	-4.25233	22856	CHSY1	chondroitin sulfate synthase 1 [Source:HGNC Symbol;Acc:17198]	1
645	A_24_P166407	HIST1H4B	0.35195	10.6763	1.8324	0.0693103	0.0935744	-5.69422	8294	HIST1H4B	histone cluster 1, H4b [Source:HGNC Symbol;Acc:4789]	1
646	A_24_P166407	HIST1H4B	0.35195	10.6763	1.8324	0.0693103	0.0935744	-5.69422	8364	HIST1H4B	histone cluster 1, H4b [Source:HGNC Symbol;Acc:4789]	1
647	A_24_P166407	HIST1H4B	0.35195	10.6763	1.8324	0.0693103	0.0935744	-5.69422	8365	HIST1H4B	histone cluster 1, H4b [Source:HGNC Symbol;Acc:4789]	1
648	A_24_P166407	HIST1H4B	0.35195	10.6763	1.8324	0.0693103	0.0935744	-5.69422	8363	HIST1H4B	histone cluster 1, H4b [Source:HGNC Symbol;Acc:4789]	1
649	A_24_P166407	HIST1H4B	0.35195	10.6763	1.8324	0.0693103	0.0935744	-5.69422	8361	HIST1H4B	histone cluster 1, H4b [Source:HGNC Symbol;Acc:4789]	1
650	A_24_P166407	HIST1H4B	0.35195	10.6763	1.8324	0.0693103	0.0935744	-5.69422	8362	HIST1H4B	histone cluster 1, H4b [Source:HGNC Symbol;Acc:4789]	1
651	A_24_P166407	HIST1H4B	0.35195	10.6763	1.8324	0.0693103	0.0935744	-5.69422	8366	HIST1H4B	histone cluster 1, H4b [Source:HGNC Symbol;Acc:4789]	1
652	A_24_P166407	HIST1H4B	0.35195	10.6763	1.8324	0.0693103	0.0935744	-5.69422	8360	HIST1H4B	histone cluster 1, H4b [Source:HGNC Symbol;Acc:4789]	1
653	A_24_P166407	HIST1H4B	0.35195	10.6763	1.8324	0.0693103	0.0935744	-5.69422	8359	HIST1H4B	histone cluster 1, H4b [Source:HGNC Symbol;Acc:4789]	1
654	A_24_P166407	HIST1H4B	0.35195	10.6763	1.8324	0.0693103	0.0935744	-5.69422	8368	HIST1H4B	histone cluster 1, H4b [Source:HGNC Symbol;Acc:4789]	1
655	A_24_P166407	HIST1H4B	0.35195	10.6763	1.8324	0.0693103	0.0935744	-5.69422	8367	HIST1H4B	histone cluster 1, H4b [Source:HGNC Symbol;Acc:4789]	1
656	A_24_P166407	HIST1H4B	0.35195	10.6763	1.8324	0.0693103	0.0935744	-5.69422	554313	HIST1H4B	histone cluster 1, H4b [Source:HGNC Symbol;Acc:4789]	1
657	A_24_P166407	HIST1H4B	0.35195	10.6763	1.8324	0.0693103	0.0935744	-5.69422	121504	HIST1H4B	histone cluster 1, H4b [Source:HGNC Symbol;Acc:4789]	1
658	A_24_P166407	HIST1H4B	0.35195	10.6763	1.8324	0.0693103	0.0935744	-5.69422	8370	HIST1H4B	histone cluster 1, H4b [Source:HGNC Symbol;Acc:4789]	1
4290	A_33_P3372705		0.351884	9.63439	2.43941	0.0161378	0.0242315	-4.43998	NA	SRGAP2B	SLIT-ROBO Rho GTPase activating protein 2B [Source:HGNC Symbol;Acc:35237]	2
4291	A_33_P3372705		0.351884	9.63439	2.43941	0.0161378	0.0242315	-4.43998	NA			2
4292	A_33_P3372705		0.351884	9.63439	2.43941	0.0161378	0.0242315	-4.43998	647135	SRGAP2	SLIT-ROBO Rho GTPase activating protein 2 [Source:HGNC Symbol;Acc:19751]	2
4293	A_33_P3372705		0.351884	9.63439	2.43941	0.0161378	0.0242315	-4.43998	653464	SRGAP2	SLIT-ROBO Rho GTPase activating protein 2 [Source:HGNC Symbol;Acc:19751]	2
4294	A_33_P3372705		0.351884	9.63439	2.43941	0.0161378	0.0242315	-4.43998	23380	SRGAP2	SLIT-ROBO Rho GTPase activating protein 2 [Source:HGNC Symbol;Acc:19751]	2
1614	A_33_P3665777	HSP90AA1	0.351601	12.8526	2.46022	0.0152738	0.0230247	-4.3912	3320	HSP90AA1	heat shock protein 90kDa alpha (cytosolic), class A member 1 [Source:HGNC Symbol;Acc:5253]	1
1479	A_33_P3369393	NCF1B	0.351342	14.9905	2.92926	0.00405042	0.00666863	-3.19355	654816	NCF1B	neutrophil cytosolic factor 1B pseudogene [Source:HGNC Symbol;Acc:32522]	1
1480	A_33_P3369393	NCF1B	0.351342	14.9905	2.92926	0.00405042	0.00666863	-3.19355	653361	NCF1	neutrophil cytosolic factor 1 [Source:HGNC Symbol;Acc:7660]	1
1481	A_33_P3369393	NCF1B	0.351342	14.9905	2.92926	0.00405042	0.00666863	-3.19355	654817	NCF1C	neutrophil cytosolic factor 1C pseudogene [Source:HGNC Symbol;Acc:32523]	1
2084	A_23_P312920	POU2AF1	0.349305	9.99028	1.63238	0.105157	0.136258	-6.03382	101928620	POU2AF1	POU class 2 associating factor 1 [Source:HGNC Symbol;Acc:9211]	2
2085	A_23_P312920	POU2AF1	0.349305	9.99028	1.63238	0.105157	0.136258	-6.03382	5450	POU2AF1	POU class 2 associating factor 1 [Source:HGNC Symbol;Acc:9211]	2
3154	A_33_P3210885	ATP7A	0.348257	9.59072	2.46006	0.0152801	0.0230247	-4.39156	538	ATP7A	ATPase, Cu++ transporting, alpha polypeptide [Source:HGNC Symbol;Acc:869]	2
365	A_23_P366216	HIST1H2BH	0.346504	12.1218	2.73986	0.00706139	0.0112462	-3.69941	8345	HIST1H2BH	histone cluster 1, H2bh [Source:HGNC Symbol;Acc:4755]	1
4183	A_33_P3352307	RPS6KA1	0.343352	10.0007	2.73025	0.00725812	0.0115326	-3.72427	6195	RPS6KA1	ribosomal protein S6 kinase, 90kDa, polypeptide 1 [Source:HGNC Symbol;Acc:10430]	2
4391	A_33_P3389188	TFAM	0.342792	9.9177	3.08996	0.00247585	0.00418113	-2.74139	7019	TFAM	transcription factor A, mitochondrial [Source:HGNC Symbol;Acc:11741]	2
1306	A_33_P3294961	LAT2	0.342715	12.3796	2.31458	0.0222937	0.0328213	-4.72478	7462	LAT2	linker for activation of T cells family, member 2 [Source:HGNC Symbol;Acc:12749]	1
3791	A_33_P3272628	FCER1G	0.341971	8.967	2.47833	0.0145557	0.0220304	-4.34843	2207	FCER1G	Fc fragment of IgE, high affinity I, receptor for; gamma polypeptide [Source:HGNC Symbol;Acc:3611]	2
736	A_24_P299318	FAM101B	0.341383	12.3957	2.40626	0.0176044	0.026341	-4.51695	359845	FAM101B	family with sequence similarity 101, member B [Source:HGNC Symbol;Acc:28705]	1
1899	A_23_P19987	IGF2BP3	0.340664	8.84092	2.93192	0.00401813	0.00662187	-3.18623	10643	IGF2BP3	insulin-like growth factor 2 mRNA binding protein 3 [Source:HGNC Symbol;Acc:28868]	2
3816	A_33_P3275330	NADK	0.340279	9.42271	2.94445	0.00386942	0.00638295	-3.15171	65220	NADK	NAD kinase [Source:HGNC Symbol;Acc:29831]	2
3849	A_33_P3281435	IGKV1D-8	0.339423	8.57237	1.47823	0.141903	0.178385	-6.26988	NA	IGKV1D-8	immunoglobulin kappa variable 1D-8 [Source:HGNC Symbol;Acc:5759]	2
2009	A_23_P25121	FKBP11	0.338534	10.4071	2.01925	0.0456346	0.0635199	-5.34355	51303	FKBP11	FK506 binding protein 11, 19 kDa [Source:HGNC Symbol;Acc:18624]	2
1689	A_23_P117992	ATP2C2	0.337829	8.27899	1.86375	0.0647407	0.0878219	-5.63762	9914	ATP2C2	ATPase, Ca++ transporting, type 2C, member 2 [Source:HGNC Symbol;Acc:29103]	2
2896	A_24_P941167	APOL6	0.337009	9.87998	1.3734	0.172126	0.213082	-6.41751	80830	APOL6	apolipoprotein L, 6 [Source:HGNC Symbol;Acc:14870]	2
4314	A_33_P3374623	ABCA7	0.336411	10.4044	2.33716	0.0210466	0.0311231	-4.67428	10347	ABCA7	ATP-binding cassette, sub-family A (ABC1), member 7 [Source:HGNC Symbol;Acc:37]	2
1619	A_33_P3760125	FAM224B	0.336126	12.8236	2.21552	0.0285648	0.0412401	-4.94103	NA	FAM224A	family with sequence similarity 224, member A (non-protein coding) [Source:HGNC Symbol;Acc:37736]	1
1620	A_33_P3760125	FAM224B	0.336126	12.8236	2.21552	0.0285648	0.0412401	-4.94103	NA	FAM224B	family with sequence similarity 224, member B (non-protein coding) [Source:HGNC Symbol;Acc:37737]	1
2734	A_24_P322635	ELMO2	0.334395	10.097	2.51266	0.0132762	0.0202374	-4.26655	63916	ELMO2	engulfment and cell motility 2 [Source:HGNC Symbol;Acc:17233]	2
1888	A_23_P17456	SIRPB1	0.333531	10.3298	2.75356	0.00678913	0.010848	-3.66381	10326	SIRPB1	signal-regulatory protein beta 1 [Source:HGNC Symbol;Acc:15928]	2
1889	A_23_P17456	SIRPB1	0.333531	10.3298	2.75356	0.00678913	0.010848	-3.66381	100653194	SIRPB1	signal-regulatory protein beta 1 [Source:HGNC Symbol;Acc:15928]	2
1249	A_33_P3273000	PTK2B	0.333476	11.5518	2.59104	0.0107252	0.016601	-4.07587	2185	PTK2B	protein tyrosine kinase 2 beta [Source:HGNC Symbol;Acc:9612]	1
741	A_24_P318656	ITGB3	0.332561	10.7295	1.13082	0.260331	0.309477	-6.71861	3690	ITGB3	integrin, beta 3 (platelet glycoprotein IIIa, antigen CD61) [Source:HGNC Symbol;Acc:6156]	1
1561	A_33_P3400763	PLIN4	0.332301	10.5729	2.52315	0.012906	0.0197348	-4.24134	729359	PLIN4	perilipin 4 [Source:HGNC Symbol;Acc:29393]	1
2481	A_23_P97283	PAQR6	0.331891	9.37806	2.06844	0.0406936	0.0571788	-5.24592	79957	PAQR6	progestin and adipoQ receptor family member VI [Source:HGNC Symbol;Acc:30132]	2
184	A_23_P160849	FCER1G	0.331649	15.5432	2.40813	0.0175187	0.0262358	-4.51263	2207	FCER1G	Fc fragment of IgE, high affinity I, receptor for; gamma polypeptide [Source:HGNC Symbol;Acc:3611]	1
1646	A_23_P101992	MARCO	0.331146	10.8175	1.69493	0.0926191	0.121534	-5.93164	8685	MARCO	macrophage receptor with collagenous structure [Source:HGNC Symbol;Acc:6895]	2
1699	A_23_P121064	PTX3	0.331082	8.1605	2.28496	0.024028	0.035121	-4.79036	5806	PTX3	pentraxin 3, long [Source:HGNC Symbol;Acc:9692]	2
249	A_23_P22433	RP2	0.330606	11.3175	2.46409	0.0151175	0.02282	-4.38206	6102	RP2	retinitis pigmentosa 2 (X-linked recessive) [Source:HGNC Symbol;Acc:10274]	1
2758	A_24_P349466		0.330072	9.37702	2.98868	0.00338375	0.00564455	-3.02878	NA			2
1427	A_33_P3344332		0.329583	11.2963	2.05276	0.0422161	0.0591671	-5.27727	NA			1
919	A_32_P25273	HSPD1	0.328879	11.0819	2.52812	0.0127339	0.0194891	-4.22937	3329	HSPD1	heat shock 60kDa protein 1 (chaperonin) [Source:HGNC Symbol;Acc:5261]	1
556	A_23_P88484	DUT	0.328584	11.6059	2.38444	0.0186334	0.027759	-4.56709	1854	DUT	deoxyuridine triphosphatase [Source:HGNC Symbol;Acc:3078]	1
4390	A_33_P3389060	CDK5RAP2	0.328429	9.94027	1.90214	0.0594907	0.0812493	-5.56708	55755	CDK5RAP2	CDK5 regulatory subunit associated protein 2 [Source:HGNC Symbol;Acc:18672]	2
820	A_24_P818010		0.328353	13.7083	2.67724	0.00843632	0.0132443	-3.8601	101930218			1
821	A_24_P818010		0.328353	13.7083	2.67724	0.00843632	0.0132443	-3.8601	100133182			1
822	A_24_P818010		0.328353	13.7083	2.67724	0.00843632	0.0132443	-3.8601	729737			1
823	A_24_P818010		0.328353	13.7083	2.67724	0.00843632	0.0132443	-3.8601	101930174			1
824	A_24_P818010		0.328353	13.7083	2.67724	0.00843632	0.0132443	-3.8601	399844			1
607	A_24_P102821	PTAFR	0.328039	11.5243	2.70432	0.00781445	0.012319	-3.79101	5724	PTAFR	platelet-activating factor receptor [Source:HGNC Symbol;Acc:9582]	1
770	A_24_P3783	HIST1H2BM	0.327791	11.3007	2.37003	0.0193416	0.0287512	-4.59997	8342	HIST1H2BM	histone cluster 1, H2bm [Source:HGNC Symbol;Acc:4750]	1
3789	A_33_P3272189	MFSD9	0.327432	8.58082	2.45867	0.0153367	0.0230998	-4.39484	84804	MFSD9	major facilitator superfamily domain containing 9 [Source:HGNC Symbol;Acc:28158]	2
812	A_24_P684186	EMB	0.326828	12.0006	3.12475	0.00222011	0.00378105	-2.64077	133418	EMB	embigin [Source:HGNC Symbol;Acc:30465]	1
138	A_23_P141549	RPS7	0.325013	14.0037	2.14149	0.0342062	0.0486035	-5.09691	6201	RPS7	ribosomal protein S7 [Source:HGNC Symbol;Acc:10440]	1
3313	A_33_P3236071	CLEC1B	0.324692	9.3023	1.38583	0.168306	0.20858	-6.40055	51266	CLEC1B	C-type lectin domain family 1, member B [Source:HGNC Symbol;Acc:24356]	2
4120	A_33_P3332955	CLEC1B	0.323332	9.72766	1.30182	0.195412	0.239047	-6.51227	51266	CLEC1B	C-type lectin domain family 1, member B [Source:HGNC Symbol;Acc:24356]	2
4158	A_33_P3345836		0.321599	8.49092	2.30834	0.0226494	0.033277	-4.73865	NA			2
588	A_23_P94800	S100A4	0.320377	15.3558	2.78254	0.00624458	0.0100484	-3.58801	6275	S100A4	S100 calcium binding protein A4 [Source:HGNC Symbol;Acc:10494]	1
1720	A_23_P127385	MYBPC3	0.319815	10.2834	3.01209	0.00315015	0.00526516	-2.96309	4607	MYBPC3	myosin binding protein C, cardiac [Source:HGNC Symbol;Acc:7551]	2
1027	A_33_P3220837	MAFB	0.319711	13.4997	2.32517	0.0217009	0.0319936	-4.70115	9935	MAFB	v-maf avian musculoaponeurotic fibrosarcoma oncogene homolog B [Source:HGNC Symbol;Acc:6408]	1
2737	A_24_P324405	ANKRD11	0.319698	9.74778	2.70476	0.00780471	0.0123151	-3.78989	29123	ANKRD11	ankyrin repeat domain 11 [Source:HGNC Symbol;Acc:21316]	2
4549	A_33_P3474250		0.318419	9.14382	2.54942	0.012019	0.0184779	-4.17778	NA			2
4523	A_33_P3422728	CNTNAP3	0.318001	8.95664	1.55619	0.122231	0.15589	-6.1533	79937	CNTNAP3	contactin associated protein-like 3 [Source:HGNC Symbol;Acc:13834]	2
4524	A_33_P3422728	CNTNAP3	0.318001	8.95664	1.55619	0.122231	0.15589	-6.1533	101927068	CNTNAP3	contactin associated protein-like 3 [Source:HGNC Symbol;Acc:13834]	2
2376	A_23_P72503	KLHL2	0.3179	10.3179	2.01135	0.0464744	0.0646361	-5.35903	11275	KLHL2	kelch-like family member 2 [Source:HGNC Symbol;Acc:6353]	2
591	A_23_P95736	ZNF429	0.317548	10.7672	2.72862	0.00729209	0.0115812	-3.72849	353088	ZNF429	zinc finger protein 429 [Source:HGNC Symbol;Acc:20817]	1
2165	A_23_P372848	P2RX1	0.317166	10.0715	2.45701	0.0154042	0.0231912	-4.39874	5023	P2RX1	purinergic receptor P2X, ligand-gated ion channel, 1 [Source:HGNC Symbol;Acc:8533]	2
896	A_32_P208178	RPS3AP5	0.316847	14.0399	2.12737	0.035386	0.0501339	-5.1261	NA	RPS3AP5	ribosomal protein S3A pseudogene 5 [Source:HGNC Symbol;Acc:23744]	1
993	A_33_P3211432	NCF1B	0.315472	14.0789	2.25805	0.0257052	0.0373645	-4.84926	654816	NCF1B	neutrophil cytosolic factor 1B pseudogene [Source:HGNC Symbol;Acc:32522]	1
994	A_33_P3211432	NCF1B	0.315472	14.0789	2.25805	0.0257052	0.0373645	-4.84926	653361	NCF1	neutrophil cytosolic factor 1 [Source:HGNC Symbol;Acc:7660]	1
2588	A_24_P238143	LRRC37A2	0.31478	9.35366	2.79924	0.0059491	0.00960468	-3.544	NA	LRRC37A17P	leucine rich repeat containing 37, member A17, pseudogene [Source:HGNC Symbol;Acc:48365]	2
2589	A_24_P238143	LRRC37A2	0.31478	9.35366	2.79924	0.0059491	0.00960468	-3.544	55073	LRRC37A4P	leucine rich repeat containing 37, member A4, pseudogene [Source:HGNC Symbol;Acc:25479]	2
2590	A_24_P238143	LRRC37A2	0.31478	9.35366	2.79924	0.0059491	0.00960468	-3.544	474170	LRRC37A2	leucine rich repeat containing 37, member A2 [Source:HGNC Symbol;Acc:32404]	2
2591	A_24_P238143	LRRC37A2	0.31478	9.35366	2.79924	0.0059491	0.00960468	-3.544	474170			2
2592	A_24_P238143	LRRC37A2	0.31478	9.35366	2.79924	0.0059491	0.00960468	-3.544	101930430			2
2593	A_24_P238143	LRRC37A2	0.31478	9.35366	2.79924	0.0059491	0.00960468	-3.544	9884			2
613	A_24_P118489	WHAMMP3	0.313804	11.0622	2.51057	0.0133512	0.0203427	-4.27157	339005	WHAMMP3	WAS protein homolog associated with actin, golgi membranes and microtubules pseudogene 3 [Source:HGNC Symbol;Acc:27892]	1
2372	A_23_P70318	ENPP4	0.313654	8.4962	2.51711	0.0131182	0.0200055	-4.25588	22875	ENPP4	ectonucleotide pyrophosphatase/phosphodiesterase 4 (putative) [Source:HGNC Symbol;Acc:3359]	2
4112	A_33_P3330952	ATP8A1	0.312683	9.61584	2.7568	0.00672626	0.0107526	-3.65538	10396	ATP8A1	ATPase, aminophospholipid transporter (APLT), class I, type 8A, member 1 [Source:HGNC Symbol;Acc:13531]	2
1755	A_23_P138725	MARVELD1	0.312404	10.6656	2.05096	0.0423942	0.059324	-5.28086	83742	MARVELD1	MARVEL domain containing 1 [Source:HGNC Symbol;Acc:28674]	2
377	A_23_P376557	MMP25	0.307749	14.8226	2.39578	0.0180919	0.0270112	-4.54107	64386	MMP25	matrix metallopeptidase 25 [Source:HGNC Symbol;Acc:14246]	1
1022	A_33_P3219803		0.307714	14.7925	2.78412	0.00621602	0.0100072	-3.58385	NA			1
1919	A_23_P203957	TMTC1	0.306656	8.01782	1.94735	0.053771	0.0740048	-5.48227	83857	TMTC1	transmembrane and tetratricopeptide repeat containing 1 [Source:HGNC Symbol;Acc:24099]	2
4476	A_33_P3410659	CLEC12B	0.305575	7.87284	2.38457	0.0186269	0.027759	-4.56678	387837	CLEC12B	C-type lectin domain family 12, member B [Source:HGNC Symbol;Acc:31966]	2
2949	A_32_P190951	IGHV1-46	0.305302	8.45908	2.20391	0.0293918	0.042202	-4.96579	NA	IGHV1-46	immunoglobulin heavy variable 1-46 [Source:HGNC Symbol;Acc:5554]	2
1241	A_33_P3269408	FOXI2	0.305127	13.8041	2.71444	0.0075929	0.012003	-3.76503	399823	FOXI2	forkhead box I2 [Source:HGNC Symbol;Acc:32448]	1
173	A_23_P153562	C5AR1	0.304741	12.0137	2.20502	0.029312	0.0421229	-4.96344	728	C5AR1	complement component 5a receptor 1 [Source:HGNC Symbol;Acc:1338]	1
2699	A_24_P287691	AP3S2	0.304575	10.0568	2.85355	0.00507424	0.00825472	-3.3993	100526783	C15orf38-AP3S2	C15orf38-AP3S2 readthrough [Source:HGNC Symbol;Acc:38824]	2
2700	A_24_P287691	AP3S2	0.304575	10.0568	2.85355	0.00507424	0.00825472	-3.3993	10239	AP3S2	adaptor-related protein complex 3, sigma 2 subunit [Source:HGNC Symbol;Acc:571]	2
2701	A_24_P287691	AP3S2	0.304575	10.0568	2.85355	0.00507424	0.00825472	-3.3993	100526783	AP3S2	adaptor-related protein complex 3, sigma 2 subunit [Source:HGNC Symbol;Acc:571]	2
3183	A_33_P3215803	EMR1	0.303678	9.92491	1.87266	0.0634895	0.0862617	-5.62138	2015	EMR1	egf-like module containing, mucin-like, hormone receptor-like 1 [Source:HGNC Symbol;Acc:3336]	2
2433	A_23_P89589	PER1	0.303392	9.05395	1.82126	0.0709972	0.0954742	-5.71412	5187	PER1	period circadian clock 1 [Source:HGNC Symbol;Acc:8845]	2
2434	A_23_P89589	PER1	0.303392	9.05395	1.82126	0.0709972	0.0954742	-5.71412	102465532	PER1	period circadian clock 1 [Source:HGNC Symbol;Acc:8845]	2
105	A_23_P130553	SHKBP1	0.303061	11.106	2.11817	0.0361726	0.0511845	-5.145	92799	SHKBP1	SH3KBP1 binding protein 1 [Source:HGNC Symbol;Acc:19214]	1
3093	A_32_P217750	IL3RA	0.302792	9.13341	1.51566	0.13217	0.166949	-6.21463	3563	IL3RA	interleukin 3 receptor, alpha (low affinity) [Source:HGNC Symbol;Acc:6012]	2
2956	A_32_P199252		0.302584	10.0338	1.99356	0.048413	0.0670605	-5.39367	NA			2
879	A_32_P190488		0.302201	14.0933	2.06968	0.0405757	0.0570366	-5.24344	NA			1
768	A_24_P372625	RNF141	0.301979	11.003	2.36924	0.0193808	0.0287969	-4.60175	50862	RNF141	ring finger protein 141 [Source:HGNC Symbol;Acc:21159]	1
1682	A_23_P116414	PLA2G16	0.301457	9.15116	2.26738	0.0251126	0.0365809	-4.82891	11145	PLA2G16	phospholipase A2, group XVI [Source:HGNC Symbol;Acc:17825]	2
2868	A_24_P83738	ASTN2	0.301408	9.80556	2.14855	0.0336299	0.0478444	-5.08227	23245	ASTN2	astrotactin 2 [Source:HGNC Symbol;Acc:17021]	2
222	A_23_P207058	SOCS3	0.301143	11.2004	1.75013	0.0825895	0.109382	-5.83842	9021	SOCS3	suppressor of cytokine signaling 3 [Source:HGNC Symbol;Acc:19391]	1
1702	A_23_P121602	SAP30	0.300737	9.72921	2.20525	0.0292954	0.0421229	-4.96295	8819	SAP30	Sin3A-associated protein, 30kDa [Source:HGNC Symbol;Acc:10532]	2
2775	A_24_P366777	NOTCH2NL	0.299624	9.8925	2.16251	0.0325142	0.0463538	-5.05316	100996763			2
2776	A_24_P366777	NOTCH2NL	0.299624	9.8925	2.16251	0.0325142	0.0463538	-5.05316	NA			2
2777	A_24_P366777	NOTCH2NL	0.299624	9.8925	2.16251	0.0325142	0.0463538	-5.05316	388677			2
2778	A_24_P366777	NOTCH2NL	0.299624	9.8925	2.16251	0.0325142	0.0463538	-5.05316	388677	NOTCH2NL	notch 2 N-terminal like [Source:HGNC Symbol;Acc:31862]	2
325	A_23_P321913	DEF6	0.299295	10.7669	2.42607	0.0167143	0.0250531	-4.47107	50619	DEF6	differentially expressed in FDCP 6 homolog (mouse) [Source:HGNC Symbol;Acc:2760]	1
1918	A_23_P203658	PICALM	0.298772	10.2652	2.21205	0.0288096	0.0415409	-4.94844	8301	PICALM	phosphatidylinositol binding clathrin assembly protein [Source:HGNC Symbol;Acc:15514]	2
1414	A_33_P3336696	MT-CO3	0.298304	13.7427	1.74322	0.0837931	0.110847	-5.85024	4539	MT-ND4L	mitochondrially encoded NADH dehydrogenase 4L [Source:HGNC Symbol;Acc:7460]	1
1415	A_33_P3336696	MT-CO3	0.298304	13.7427	1.74322	0.0837931	0.110847	-5.85024	NA	MT-TG	mitochondrially encoded tRNA glycine [Source:HGNC Symbol;Acc:7486]	1
1416	A_33_P3336696	MT-CO3	0.298304	13.7427	1.74322	0.0837931	0.110847	-5.85024	4537	MT-ND3	mitochondrially encoded NADH dehydrogenase 3 [Source:HGNC Symbol;Acc:7458]	1
1417	A_33_P3336696	MT-CO3	0.298304	13.7427	1.74322	0.0837931	0.110847	-5.85024	NA	MT-TR	mitochondrially encoded tRNA arginine [Source:HGNC Symbol;Acc:7496]	1
1418	A_33_P3336696	MT-CO3	0.298304	13.7427	1.74322	0.0837931	0.110847	-5.85024	4514	MT-CO3	mitochondrially encoded cytochrome c oxidase III [Source:HGNC Symbol;Acc:7422]	1
2718	A_24_P297539	UBE2C	0.298099	8.59991	2.33418	0.0212078	0.0313342	-4.68097	11065	UBE2C	ubiquitin-conjugating enzyme E2C [Source:HGNC Symbol;Acc:15937]	2
514	A_23_P7066	RPL9	0.297914	13.8899	1.82775	0.0700097	0.0943321	-5.70253	6133	RPL9	ribosomal protein L9 [Source:HGNC Symbol;Acc:10369]	1
3900	A_33_P3291619		0.297819	9.28793	2.39985	0.0179013	0.0267618	-4.53172	399715			2
338	A_23_P34018	SNORA69	0.297241	13.0635	2.02384	0.0451531	0.0629268	-5.33453	NA	RPL39P3	ribosomal protein L39 pseudogene 3 [Source:HGNC Symbol;Acc:21383]	1
339	A_23_P34018	SNORA69	0.297241	13.0635	2.02384	0.0451531	0.0629268	-5.33453	26779	SNORA69	small nucleolar RNA, H/ACA box 69 [Source:HGNC Symbol;Acc:10226]	1
340	A_23_P34018	SNORA69	0.297241	13.0635	2.02384	0.0451531	0.0629268	-5.33453	6170	RPL39	ribosomal protein L39 [Source:HGNC Symbol;Acc:10350]	1
2139	A_23_P355289	AFG3L1P	0.296983	9.63083	2.5726	0.011282	0.0174154	-4.12119	172	AFG3L1P	AFG3-like AAA ATPase 1, pseudogene [Source:HGNC Symbol;Acc:314]	2
1863	A_23_P166306	CBS	0.296742	10.198	1.61496	0.108882	0.140552	-6.06162	875	CBS	cystathionine-beta-synthase [Source:HGNC Symbol;Acc:1550]	2
2207	A_23_P40108	COL9A3	0.296176	9.91991	1.39517	0.165477	0.205298	-6.38771	1299	COL9A3	collagen, type IX, alpha 3 [Source:HGNC Symbol;Acc:2219]	2
254	A_23_P250294	ABHD5	0.295559	11.8078	2.49122	0.0140627	0.0213505	-4.31779	51099	ABHD5	abhydrolase domain containing 5 [Source:HGNC Symbol;Acc:21396]	1
4287	A_33_P3372526	MDH1B	0.295149	10.1481	2.26144	0.0254884	0.037081	-4.84187	130752	MDH1B	malate dehydrogenase 1B, NAD (soluble) [Source:HGNC Symbol;Acc:17836]	2
3984	A_33_P3304170	PIK3CG	0.29485	10.3624	2.59922	0.010486	0.0162454	-4.05564	5294	PIK3CG	phosphatidylinositol-4,5-bisphosphate 3-kinase, catalytic subunit gamma [Source:HGNC Symbol;Acc:8978]	2
555	A_23_P8763	PTPN12	0.29447	11.3213	2.28307	0.0241423	0.0352578	-4.7945	5782	PTPN12	protein tyrosine phosphatase, non-receptor type 12 [Source:HGNC Symbol;Acc:9645]	1
410	A_23_P428184	HIST1H2AD	0.293574	14.0067	2.37612	0.0190394	0.0283303	-4.5861	3013	HIST1H2AD	histone cluster 1, H2ad [Source:HGNC Symbol;Acc:4729]	1
3148	A_33_P3209497	OR10AC1P	0.292766	8.28977	2.18877	0.0305022	0.0437045	-4.99793	NA	OR10AC1P	olfactory receptor, family 10, subfamily AC, member 1 pseudogene [Source:HGNC Symbol;Acc:14758]	2
25	A_23_P111000	PSMB9	0.292597	12.8421	2.03275	0.0442301	0.0617412	-5.31697	5698	PSMB9	proteasome (prosome, macropain) subunit, beta type, 9 [Source:HGNC Symbol;Acc:9546]	1
1011	A_33_P3213064	STAT2	0.291873	12.3433	2.13915	0.0343993	0.0488394	-5.10176	6773	STAT2	signal transducer and activator of transcription 2, 113kDa [Source:HGNC Symbol;Acc:11363]	1
811	A_24_P67898	MGEA5	0.291635	11.6327	2.52234	0.0129342	0.0197603	-4.24329	10724	MGEA5	meningioma expressed antigen 5 (hyaluronidase) [Source:HGNC Symbol;Acc:7056]	1
2248	A_23_P420610	FCHO2	0.290627	8.57071	2.6439	0.00926326	0.014476	-3.9443	115548	FCHO2	FCH domain only 2 [Source:HGNC Symbol;Acc:25180]	2
959	A_32_P58074	RPS3AP6	0.289504	12.6261	1.88107	0.0623266	0.0848845	-5.60598	6189	RPS3AP6	ribosomal protein S3A pseudogene 6 [Source:HGNC Symbol;Acc:18630]	1
1820	A_23_P154849	OLIG1	0.288381	9.62388	1.96878	0.0512263	0.0707262	-5.44141	116448	OLIG1	oligodendrocyte transcription factor 1 [Source:HGNC Symbol;Acc:16983]	2
150	A_23_P144497	RPS3A	0.288227	13.9862	1.84575	0.0673327	0.0911455	-5.67023	NA	RPS3AP5	ribosomal protein S3A pseudogene 5 [Source:HGNC Symbol;Acc:23744]	1
151	A_23_P144497	RPS3A	0.288227	13.9862	1.84575	0.0673327	0.0911455	-5.67023	6189	RPS3A	ribosomal protein S3A [Source:HGNC Symbol;Acc:10421]	1
152	A_23_P144497	RPS3A	0.288227	13.9862	1.84575	0.0673327	0.0911455	-5.67023	8944	RPS3A	ribosomal protein S3A [Source:HGNC Symbol;Acc:10421]	1
632	A_24_P148717	CCR1	0.28784	12.2215	2.0941	0.0383038	0.0540434	-5.19413	1230	CCR1	chemokine (C-C motif) receptor 1 [Source:HGNC Symbol;Acc:1602]	1
2805	A_24_P405205	ATP2B4	0.287624	10.2478	2.77029	0.00646977	0.0103668	-3.62014	493	ATP2B4	ATPase, Ca++ transporting, plasma membrane 4 [Source:HGNC Symbol;Acc:817]	2
3328	A_33_P3238690	TET2	0.287434	9.03437	2.62037	0.00989022	0.0153853	-4.00316	54790	TET2	tet methylcytosine dioxygenase 2 [Source:HGNC Symbol;Acc:25941]	2
224	A_23_P208747	PGLYRP1	0.286956	12.6261	1.57693	0.117381	0.150327	-6.12133	8993	PGLYRP1	peptidoglycan recognition protein 1 [Source:HGNC Symbol;Acc:8904]	1
1602	A_33_P3423820	ZC3H3	0.286409	11.1944	2.74709	0.00691644	0.0110308	-3.68063	23144	ZC3H3	zinc finger CCCH-type containing 3 [Source:HGNC Symbol;Acc:28972]	1
1130	A_33_P3240512	KCTD12	0.285734	11.8945	1.93658	0.05509	0.0756629	-5.50265	115207	KCTD12	potassium channel tetramerization domain containing 12 [Source:HGNC Symbol;Acc:14678]	1
1671	A_23_P111054	HIST1H2BB	0.285652	10.3576	2.29615	0.0233595	0.0342171	-4.76568	3018	HIST1H2BB	histone cluster 1, H2bb [Source:HGNC Symbol;Acc:4751]	2
436	A_23_P502312	CD97	0.285138	14.2502	2.16891	0.0320136	0.0456782	-5.03976	976	CD97	CD97 molecule [Source:HGNC Symbol;Acc:1711]	1
2034	A_23_P258944	DNAJB9	0.284846	9.55703	2.25093	0.0261655	0.037985	-4.86473	4189	DNAJB9	DnaJ (Hsp40) homolog, subfamily B, member 9 [Source:HGNC Symbol;Acc:6968]	2
112	A_23_P132793	MANF	0.284811	11.9731	1.90016	0.0597521	0.0815409	-5.57075	7873	MANF	mesencephalic astrocyte-derived neurotrophic factor [Source:HGNC Symbol;Acc:15461]	1
3368	A_33_P3247255	TMCO3	0.284358	8.88339	2.43695	0.0162428	0.0243785	-4.44573	55002	TMCO3	transmembrane and coiled-coil domains 3 [Source:HGNC Symbol;Acc:20329]	2
895	A_32_P20367	RPS7P3	0.284264	12.8297	1.78431	0.0768383	0.102601	-5.77928	NA	RPS7P3	ribosomal protein S7 pseudogene 3 [Source:HGNC Symbol;Acc:36518]	1
4122	A_33_P3333523	LDHAP5	0.283932	10.721	1.52139	0.130729	0.165374	-6.20606	NA	LDHAP5	lactate dehydrogenase A pseudogene 5 [Source:HGNC Symbol;Acc:6540]	2
1825	A_23_P1552	CTSC	0.283814	9.16468	2.36256	0.019718	0.0292598	-4.61694	1075	CTSC	cathepsin C [Source:HGNC Symbol;Acc:2528]	2
901	A_32_P21384		0.283611	12.3731	2.11605	0.0363564	0.0514233	-5.14936	NA			1
23	A_23_P110712	DUSP1	0.283416	12.328	2.00575	0.0470771	0.0654477	-5.36996	1843	DUSP1	dual specificity phosphatase 1 [Source:HGNC Symbol;Acc:3064]	1
517	A_23_P7221	RPL34	0.282788	12.8744	1.45438	0.148388	0.18558	-6.30439	6164	RPL34	ribosomal protein L34 [Source:HGNC Symbol;Acc:10340]	1
2150	A_23_P36753	ALDH2	0.282115	10.596	2.19961	0.0297032	0.0426133	-4.97493	217	ALDH2	aldehyde dehydrogenase 2 family (mitochondrial) [Source:HGNC Symbol;Acc:404]	2
2834	A_24_P54178	TMED5	0.280799	10.667	2.2149	0.0286079	0.041285	-4.94234	50999	TMED5	transmembrane emp24 protein transport domain containing 5 [Source:HGNC Symbol;Acc:24251]	2
2011	A_23_P251937	CPEB4	0.280407	10.4422	2.30981	0.0225651	0.0331674	-4.73539	80315	CPEB4	cytoplasmic polyadenylation element binding protein 4 [Source:HGNC Symbol;Acc:21747]	2
1663	A_23_P106602	CRISPLD2	0.27917	8.28716	2.20804	0.0290953	0.0418997	-4.957	83716	CRISPLD2	cysteine-rich secretory protein LCCL domain containing 2 [Source:HGNC Symbol;Acc:25248]	2
3157	A_33_P3211423	PANK3	0.279142	9.12333	2.67167	0.00856961	0.0134474	-3.87423	79646	PANK3	pantothenate kinase 3 [Source:HGNC Symbol;Acc:19365]	2
2173	A_23_P385034	E2F3	0.279015	10.5281	2.37165	0.0192608	0.0286437	-4.59628	1871	E2F3	E2F transcription factor 3 [Source:HGNC Symbol;Acc:3115]	2
3850	A_33_P3281444	IGKV1D-43	0.278521	8.47474	1.36663	0.174235	0.215458	-6.42669	NA	IGKV1D-43	immunoglobulin kappa variable 1D-43 [Source:HGNC Symbol;Acc:5758]	2
2755	A_24_P343621	ECHDC3	0.276973	8.57057	2.06285	0.0412317	0.0578872	-5.25714	79746	ECHDC3	enoyl CoA hydratase domain containing 3 [Source:HGNC Symbol;Acc:23489]	2
2727	A_24_P307572	ANKRD13A	0.276614	9.61784	2.23372	0.0273083	0.0395263	-4.90194	88455	ANKRD13A	ankyrin repeat domain 13A [Source:HGNC Symbol;Acc:21268]	2
342	A_23_P343935	EGLN1	0.27508	11.2365	2.17393	0.0316251	0.0451806	-5.0292	54583	EGLN1	egl-9 family hypoxia-inducible factor 1 [Source:HGNC Symbol;Acc:1232]	1
2611	A_24_P260639	HIST1H1D	0.27419	10.3913	1.82608	0.0702635	0.0946367	-5.70553	3007	HIST1H1D	histone cluster 1, H1d [Source:HGNC Symbol;Acc:4717]	2
4111	A_33_P3330663	IGLV8OR8-1	0.273879	8.62943	1.15767	0.249241	0.296914	-6.68808	NA	IGLV8OR8-1	immunoglobulin lambda variable 8/OR8-1 (pseudogene) [Source:HGNC Symbol;Acc:5932]	2
448	A_23_P53198	DGAT2	0.273839	11.4493	1.7513	0.0823874	0.109157	-5.83642	84649	DGAT2	diacylglycerol O-acyltransferase 2 [Source:HGNC Symbol;Acc:16940]	1
1491	A_33_P3375934	NAMPT	0.273749	12.9033	2.41829	0.0170589	0.0255584	-4.48912	10135	NAMPT	nicotinamide phosphoribosyltransferase [Source:HGNC Symbol;Acc:30092]	1
1951	A_23_P210690	TRIB3	0.272721	10.0915	1.55858	0.121665	0.155406	-6.14964	57761	TRIB3	tribbles pseudokinase 3 [Source:HGNC Symbol;Acc:16228]	2
740	A_24_P309317	PSAP	0.272178	11.7247	1.91103	0.0583277	0.0797481	-5.55056	5660	PSAP	prosaposin [Source:HGNC Symbol;Acc:9498]	1
38	A_23_P112251	DNAJC25	0.271897	12.9444	2.37607	0.0190418	0.0283303	-4.58621	552891	DNAJC25-GNG10	DNAJC25-GNG10 readthrough [Source:HGNC Symbol;Acc:37501]	1
39	A_23_P112251	DNAJC25	0.271897	12.9444	2.37607	0.0190418	0.0283303	-4.58621	2790	GNG10	guanine nucleotide binding protein (G protein), gamma 10 [Source:HGNC Symbol;Acc:4402]	1
40	A_23_P112251	DNAJC25	0.271897	12.9444	2.37607	0.0190418	0.0283303	-4.58621	548645	DNAJC25	DnaJ (Hsp40) homolog, subfamily C , member 25 [Source:HGNC Symbol;Acc:34187]	1
41	A_23_P112251	DNAJC25	0.271897	12.9444	2.37607	0.0190418	0.0283303	-4.58621	552891	DNAJC25	DnaJ (Hsp40) homolog, subfamily C , member 25 [Source:HGNC Symbol;Acc:34187]	1
1285	A_33_P3287388		0.271863	10.978	2.13505	0.0347399	0.0492594	-5.11025	100996433		Protein LOC100996433 [Source:UniProtKB/TrEMBL;Acc:M0R295]	1
450	A_23_P53856	N4BP2L2	0.271527	11.9523	2.22091	0.0281877	0.0407474	-4.92949	10443	N4BP2L2	NEDD4 binding protein 2-like 2 [Source:HGNC Symbol;Acc:26916]	1
723	A_24_P280803	RPS21	0.269486	12.9731	1.81159	0.0724887	0.0973264	-5.73129	6227	RPS21	ribosomal protein S21 [Source:HGNC Symbol;Acc:10409]	1
1650	A_23_P103070	YWHAH	0.269365	9.78025	2.30303	0.0229561	0.0336552	-4.75043	7533	YWHAH	tyrosine 3-monooxygenase/tryptophan 5-monooxygenase activation protein, eta [Source:HGNC Symbol;Acc:12853]	2
227	A_23_P210358	LIMS1	0.268954	10.7578	2.28593	0.0239693	0.0350502	-4.78822	100288695	LIMS1	LIM and senescent cell antigen-like domains 1 [Source:HGNC Symbol;Acc:6616]	1
228	A_23_P210358	LIMS1	0.268954	10.7578	2.28593	0.0239693	0.0350502	-4.78822	3987	LIMS1	LIM and senescent cell antigen-like domains 1 [Source:HGNC Symbol;Acc:6616]	1
630	A_24_P148235		0.268305	15.6303	1.8341	0.0690554	0.0932671	-5.69117	NA			1
631	A_24_P148235		0.268305	15.6303	1.8341	0.0690554	0.0932671	-5.69117	6232	RPS27	ribosomal protein S27 [Source:HGNC Symbol;Acc:10416]	1
2017	A_23_P254271	TUBB6	0.26765	9.46361	2.20568	0.0292647	0.0421081	-4.96204	84617	TUBB6	tubulin, beta 6 class V [Source:HGNC Symbol;Acc:20776]	2
1357	A_33_P3321130	DENND3	0.266783	12.2938	2.00417	0.0472488	0.0656063	-5.37304	22898	DENND3	DENN/MADD domain containing 3 [Source:HGNC Symbol;Acc:29134]	1
2837	A_24_P56388	HIF1A	0.26542	9.76398	2.12668	0.0354438	0.0501949	-5.12751	3091	HIF1A	hypoxia inducible factor 1, alpha subunit (basic helix-loop-helix transcription factor) [Source:HGNC Symbol;Acc:4910]	2
3899	A_33_P3291569	LUC7L3	0.265203	10.4567	2.30424	0.0228859	0.0335667	-4.74775	51747	LUC7L3	LUC7-like 3 (S. cerevisiae) [Source:HGNC Symbol;Acc:24309]	2
904	A_32_P220307	SNORA69	0.265189	13.0938	1.88192	0.0622092	0.0847923	-5.6044	26779	SNORA69	small nucleolar RNA, H/ACA box 69 [Source:HGNC Symbol;Acc:10226]	1
905	A_32_P220307	SNORA69	0.265189	13.0938	1.88192	0.0622092	0.0847923	-5.6044	NA	RPL39P3	ribosomal protein L39 pseudogene 3 [Source:HGNC Symbol;Acc:21383]	1
906	A_32_P220307	SNORA69	0.265189	13.0938	1.88192	0.0622092	0.0847923	-5.6044	6170	RPL39	ribosomal protein L39 [Source:HGNC Symbol;Acc:10350]	1
4505	A_33_P3417305	ATP5J2P3	0.26518	8.39446	2.1991	0.0297408	0.0426493	-4.97603	NA	ATP5J2P3	ATP synthase, H+ transporting, mitochondrial Fo complex, subunit F2 pseudogene 3 [Source:HGNC Symbol;Acc:21286]	2
153	A_23_P144531	ALPK1	0.264073	15.4149	2.18689	0.0306422	0.0438867	-5.00189	80216	ALPK1	alpha-kinase 1 [Source:HGNC Symbol;Acc:20917]	1
2416	A_23_P81770	PTP4A1	0.263584	10.3572	2.33475	0.0211768	0.031302	-4.67969	7803	PTP4A1	protein tyrosine phosphatase type IVA, member 1 [Source:HGNC Symbol;Acc:9634]	2
26	A_23_P111041	HIST1H2BI	0.262521	11.2602	1.95712	0.0525985	0.0724743	-5.46371	8344	HIST1H2BI	histone cluster 1, H2bi [Source:HGNC Symbol;Acc:4756]	1
27	A_23_P111041	HIST1H2BI	0.262521	11.2602	1.95712	0.0525985	0.0724743	-5.46371	8346	HIST1H2BI	histone cluster 1, H2bi [Source:HGNC Symbol;Acc:4756]	1
28	A_23_P111041	HIST1H2BI	0.262521	11.2602	1.95712	0.0525985	0.0724743	-5.46371	8347	HIST1H2BI	histone cluster 1, H2bi [Source:HGNC Symbol;Acc:4756]	1
29	A_23_P111041	HIST1H2BI	0.262521	11.2602	1.95712	0.0525985	0.0724743	-5.46371	8343	HIST1H2BI	histone cluster 1, H2bi [Source:HGNC Symbol;Acc:4756]	1
30	A_23_P111041	HIST1H2BI	0.262521	11.2602	1.95712	0.0525985	0.0724743	-5.46371	8339	HIST1H2BI	histone cluster 1, H2bi [Source:HGNC Symbol;Acc:4756]	1
2203	A_23_P398449	VNN3	0.261055	8.175	2.40795	0.0175269	0.0262366	-4.51305	NA	VNN3	vanin 3 [Source:HGNC Symbol;Acc:16431]	2
2424	A_23_P8640	GPER1	0.260718	9.75079	1.26276	0.209064	0.253837	-6.56189	2852	GPER1	G protein-coupled estrogen receptor 1 [Source:HGNC Symbol;Acc:4485]	2
327	A_23_P325438	XPO6	0.260387	11.7355	1.86151	0.0650586	0.0881831	-5.6417	23214	XPO6	exportin 6 [Source:HGNC Symbol;Acc:19733]	1
465	A_23_P62659	PPT1	0.259557	13.7015	2.26614	0.0251902	0.0366784	-4.83161	5538	PPT1	palmitoyl-protein thioesterase 1 [Source:HGNC Symbol;Acc:9325]	1
1997	A_23_P23438	SEMA4A	0.258689	10.134	1.92446	0.0566063	0.0775892	-5.52545	64218	SEMA4A	sema domain, immunoglobulin domain (Ig), transmembrane domain (TM) and short cytoplasmic domain, (semaphorin) 4A [Source:HGNC Symbol;Acc:10729]	2
2217	A_23_P408830	CAMKK2	0.258428	9.82023	1.92198	0.0569208	0.077989	-5.5301	10645	CAMKK2	calcium/calmodulin-dependent protein kinase kinase 2, beta [Source:HGNC Symbol;Acc:1470]	2
2796	A_24_P38895	H2AFX	0.257815	9.30403	2.03573	0.0439254	0.061341	-5.31109	3014	H2AFX	H2A histone family, member X [Source:HGNC Symbol;Acc:4739]	2
846	A_24_P90097	ADD3	0.257094	11.7414	2.05253	0.0422397	0.0591671	-5.27775	120	ADD3	adducin 3 (gamma) [Source:HGNC Symbol;Acc:245]	1
361	A_23_P361085	SNHG5	0.256581	11.8634	1.60494	0.111072	0.143107	-6.07749	26799	SNHG5	small nucleolar RNA host gene 5 (non-protein coding) [Source:HGNC Symbol;Acc:21026]	1
362	A_23_P361085	SNHG5	0.256581	11.8634	1.60494	0.111072	0.143107	-6.07749	692088	SNHG5	small nucleolar RNA host gene 5 (non-protein coding) [Source:HGNC Symbol;Acc:21026]	1
2921	A_32_P147078	SLC8A1	0.256011	9.43476	1.77756	0.0779464	0.103918	-5.79104	6546	SLC8A1	solute carrier family 8 (sodium/calcium exchanger), member 1 [Source:HGNC Symbol;Acc:11068]	2
3915	A_33_P3294524	ANKRD12	0.255995	8.90105	2.09162	0.0385293	0.0543391	-5.19916	23253	ANKRD12	ankyrin repeat domain 12 [Source:HGNC Symbol;Acc:29135]	2
3164	A_33_P3212257	MMRN1	0.25536	7.96776	1.81443	0.0720484	0.0968116	-5.72626	22915	MMRN1	multimerin 1 [Source:HGNC Symbol;Acc:7178]	2
1430	A_33_P3346403	PTMAP8	0.254974	13.8919	2.15022	0.0334945	0.0476916	-5.07879	NA	PTMAP8	prothymosin, alpha pseudogene 8 [Source:HGNC Symbol;Acc:42437]	1
851	A_32_P113154	RPS3AP34	0.254679	13.1118	1.51043	0.133498	0.168315	-6.22243	NA	RPS3AP34	ribosomal protein S3a pseudogene 34 [Source:HGNC Symbol;Acc:36293]	1
2947	A_32_P178966	TMEM170B	0.254608	9.97759	2.19094	0.0303406	0.0434911	-4.99333	100113407	TMEM170B	transmembrane protein 170B [Source:HGNC Symbol;Acc:34244]	2
4157	A_33_P3345816	GPER1	0.254388	8.83145	1.51466	0.132425	0.167143	-6.21613	2852	GPER1	G protein-coupled estrogen receptor 1 [Source:HGNC Symbol;Acc:4485]	2
810	A_24_P66027	APOBEC3B	0.253656	11.9726	1.94732	0.0537744	0.0740048	-5.48233	9582	APOBEC3B	apolipoprotein B mRNA editing enzyme, catalytic polypeptide-like 3B [Source:HGNC Symbol;Acc:17352]	1
990	A_33_P3209522	SLFN5	0.252824	12.8321	1.80223	0.0739582	0.0989879	-5.74784	162394	SLFN5	schlafen family member 5 [Source:HGNC Symbol;Acc:28286]	1
2866	A_24_P82466	GAS7	0.252669	8.63173	2.07857	0.0397352	0.0559012	-5.22554	8522	GAS7	growth arrest-specific 7 [Source:HGNC Symbol;Acc:4169]	2
1	A_23_P100196	USP10	0.251737	11.7948	1.99918	0.0477924	0.0662802	-5.38274	9100	USP10	ubiquitin specific peptidase 10 [Source:HGNC Symbol;Acc:12608]	1
1596	A_33_P3420035	ZNF445	0.251015	11.4601	1.83652	0.0686947	0.0928167	-5.68684	353274	ZNF445	zinc finger protein 445 [Source:HGNC Symbol;Acc:21018]	1
621	A_24_P136211		0.25093	13.3817	1.6832	0.0948718	0.124155	-5.95107	NA			1
2872	A_24_P865	CEP85L	0.250742	8.87611	1.97018	0.0510647	0.0705317	-5.43875	387119	CEP85L	centrosomal protein 85kDa-like [Source:HGNC Symbol;Acc:21638]	2
4341	A_33_P3379046		0.250557	8.35208	2.04024	0.0434675	0.0607513	-5.30217	729770			2
73	A_23_P120883	HMOX1	0.249535	12.1826	1.48071	0.141241	0.177618	-6.26626	3162	HMOX1	heme oxygenase (decycling) 1 [Source:HGNC Symbol;Acc:5013]	1
777	A_24_P400997	SMCHD1	0.248969	11.1555	1.53736	0.126774	0.160993	-6.18199	23347	SMCHD1	structural maintenance of chromosomes flexible hinge domain containing 1 [Source:HGNC Symbol;Acc:29090]	1
853	A_32_P125549		0.248311	12.904	1.28088	0.202644	0.247009	-6.53905	NA			1
452	A_23_P55649	FPR2	0.246364	11.6709	1.83177	0.0694043	0.0936643	-5.69535	2358	FPR2	formyl peptide receptor 2 [Source:HGNC Symbol;Acc:3827]	1
1962	A_23_P213661	PPIP5K2	0.245132	8.91888	2.17239	0.031744	0.0453316	-5.03245	23262	PPIP5K2	diphosphoinositol pentakisphosphate kinase 2 [Source:HGNC Symbol;Acc:29035]	2
1594	A_33_P3419806		0.243918	14.8536	1.78547	0.076649	0.102389	-5.77725	NA			1
3739	A_33_P3263157	HMGN2P30	0.243676	8.8323	2.16201	0.0325536	0.0463906	-5.0542	NA	HMGN2P30	high mobility group nucleosomal binding domain 2 pseudogene 30 [Source:HGNC Symbol;Acc:39397]	2
95	A_23_P128067	RPL41P1	0.242135	15.6482	1.78641	0.0764964	0.102225	-5.77561	6171	RPL41	ribosomal protein L41 [Source:HGNC Symbol;Acc:10354]	1
96	A_23_P128067	RPL41P1	0.242135	15.6482	1.78641	0.0764964	0.102225	-5.77561	NA	RPL41P2	ribosomal protein L41 pseudogene 2 [Source:HGNC Symbol;Acc:10357]	1
97	A_23_P128067	RPL41P1	0.242135	15.6482	1.78641	0.0764964	0.102225	-5.77561	NA	RPL41P1	ribosomal protein L41 pseudogene 1 [Source:HGNC Symbol;Acc:10356]	1
98	A_23_P128067	RPL41P1	0.242135	15.6482	1.78641	0.0764964	0.102225	-5.77561	NA			1
1605	A_33_P3424297		0.242093	10.6171	1.8817	0.0622406	0.0848013	-5.60482	51714		Selenoprotein T [Source:UniProtKB/Swiss-Prot;Acc:P62341]	1
1869	A_23_P167997	HIST1H2BG	0.242019	9.77758	1.97044	0.0510338	0.0705176	-5.43824	8346	HIST1H2BG	histone cluster 1, H2bg [Source:HGNC Symbol;Acc:4746]	2
1870	A_23_P167997	HIST1H2BG	0.242019	9.77758	1.97044	0.0510338	0.0705176	-5.43824	8347	HIST1H2BG	histone cluster 1, H2bg [Source:HGNC Symbol;Acc:4746]	2
1871	A_23_P167997	HIST1H2BG	0.242019	9.77758	1.97044	0.0510338	0.0705176	-5.43824	8343	HIST1H2BG	histone cluster 1, H2bg [Source:HGNC Symbol;Acc:4746]	2
1872	A_23_P167997	HIST1H2BG	0.242019	9.77758	1.97044	0.0510338	0.0705176	-5.43824	8344	HIST1H2BG	histone cluster 1, H2bg [Source:HGNC Symbol;Acc:4746]	2
1873	A_23_P167997	HIST1H2BG	0.242019	9.77758	1.97044	0.0510338	0.0705176	-5.43824	8339	HIST1H2BG	histone cluster 1, H2bg [Source:HGNC Symbol;Acc:4746]	2
1346	A_33_P3317553		0.24168	10.9319	1.93595	0.0551673	0.0757385	-5.50383	NA			1
135	A_23_P140907	TMEM8A	0.241094	11.153	2.17898	0.0312393	0.0446981	-5.01859	58986	TMEM8A	transmembrane protein 8A [Source:HGNC Symbol;Acc:17205]	1
2617	A_24_P267686		0.237776	10.4216	1.33348	0.184838	0.22717	-6.47096	NA			2
3184	A_33_P3215906		0.23677	9.28526	2.0046	0.0472015	0.0655894	-5.37219	101060226	NBPF20	neuroblastoma breakpoint family, member 20 [Source:HGNC Symbol;Acc:32000]	2
3185	A_33_P3215906		0.23677	9.28526	2.0046	0.0472015	0.0655894	-5.37219	100132406	NBPF10	neuroblastoma breakpoint family, member 10 [Source:HGNC Symbol;Acc:31992]	2
3186	A_33_P3215906		0.23677	9.28526	2.0046	0.0472015	0.0655894	-5.37219	NA		Uncharacterized protein [Source:UniProtKB/TrEMBL;Acc:E9PLD5]	2
3187	A_33_P3215906		0.23677	9.28526	2.0046	0.0472015	0.0655894	-5.37219	25832		Neuroblastoma breakpoint family member 1 [Source:UniProtKB/TrEMBL;Acc:S4R3H5]	2
3188	A_33_P3215906		0.23677	9.28526	2.0046	0.0472015	0.0655894	-5.37219	25832	NBPF20	neuroblastoma breakpoint family, member 20 [Source:HGNC Symbol;Acc:32000]	2
3189	A_33_P3215906		0.23677	9.28526	2.0046	0.0472015	0.0655894	-5.37219	101060684		neuroblastoma breakpoint family member 14 [Source:RefSeq peptide;Acc:NP_056198]	2
3190	A_33_P3215906		0.23677	9.28526	2.0046	0.0472015	0.0655894	-5.37219	25832		neuroblastoma breakpoint family member 14 [Source:RefSeq peptide;Acc:NP_056198]	2
3191	A_33_P3215906		0.23677	9.28526	2.0046	0.0472015	0.0655894	-5.37219	NA			2
3192	A_33_P3215906		0.23677	9.28526	2.0046	0.0472015	0.0655894	-5.37219	101928050	NBPF10	neuroblastoma breakpoint family, member 10 [Source:HGNC Symbol;Acc:31992]	2
3193	A_33_P3215906		0.23677	9.28526	2.0046	0.0472015	0.0655894	-5.37219	100132406	NBPF20	neuroblastoma breakpoint family, member 20 [Source:HGNC Symbol;Acc:32000]	2
3194	A_33_P3215906		0.23677	9.28526	2.0046	0.0472015	0.0655894	-5.37219	25832	NBPF10	neuroblastoma breakpoint family, member 10 [Source:HGNC Symbol;Acc:31992]	2
3195	A_33_P3215906		0.23677	9.28526	2.0046	0.0472015	0.0655894	-5.37219	343505	NBPF20	neuroblastoma breakpoint family, member 20 [Source:HGNC Symbol;Acc:32000]	2
3196	A_33_P3215906		0.23677	9.28526	2.0046	0.0472015	0.0655894	-5.37219	400818		Neuroblastoma breakpoint family member 10 [Source:UniProtKB/TrEMBL;Acc:I1VE14]	2
3197	A_33_P3215906		0.23677	9.28526	2.0046	0.0472015	0.0655894	-5.37219	100132406		neuroblastoma breakpoint family member 14 [Source:RefSeq peptide;Acc:NP_056198]	2
3198	A_33_P3215906		0.23677	9.28526	2.0046	0.0472015	0.0655894	-5.37219	400818		Neuroblastoma breakpoint family member 1 [Source:UniProtKB/TrEMBL;Acc:S4R3H5]	2
69	A_23_P1206		0.23595	12.7242	1.58205	0.116207	0.149047	-6.11337	NA			1
70	A_23_P1206		0.23595	12.7242	1.58205	0.116207	0.149047	-6.11337	6229	RPS24	ribosomal protein S24 [Source:HGNC Symbol;Acc:10411]	1
71	A_23_P1206		0.23595	12.7242	1.58205	0.116207	0.149047	-6.11337	NA	RPS24P8	ribosomal protein S24 pseudogene 8 [Source:HGNC Symbol;Acc:37016]	1
7	A_23_P102000	CXCR4	0.235658	13.4677	1.74087	0.084206	0.11135	-5.85425	7852	CXCR4	chemokine (C-X-C motif) receptor 4 [Source:HGNC Symbol;Acc:2561]	1
3544	A_33_P3254695	SNHG3	0.235164	9.35405	1.67125	0.0972134	0.126782	-5.97074	26768	SNORA73B	small nucleolar RNA, H/ACA box 73B [Source:HGNC Symbol;Acc:10116]	2
3545	A_33_P3254695	SNHG3	0.235164	9.35405	1.67125	0.0972134	0.126782	-5.97074	6081	SNORA73B	small nucleolar RNA, H/ACA box 73B [Source:HGNC Symbol;Acc:10116]	2
3546	A_33_P3254695	SNHG3	0.235164	9.35405	1.67125	0.0972134	0.126782	-5.97074	8420	SNHG3	small nucleolar RNA host gene 3 (non-protein coding) [Source:HGNC Symbol;Acc:10118]	2
3547	A_33_P3254695	SNHG3	0.235164	9.35405	1.67125	0.0972134	0.126782	-5.97074	6080	SNHG3	small nucleolar RNA host gene 3 (non-protein coding) [Source:HGNC Symbol;Acc:10118]	2
182	A_23_P157879	FCN1	0.234241	16.1847	1.82252	0.070805	0.0952908	-5.71188	2219	FCN1	ficolin (collagen/fibrinogen domain containing) 1 [Source:HGNC Symbol;Acc:3623]	1
3327	A_33_P3238685	TET2	0.233444	10.5102	1.98615	0.04924	0.0681492	-5.408	54790	TET2	tet methylcytosine dioxygenase 2 [Source:HGNC Symbol;Acc:25941]	2
3238	A_33_P3226237		0.230504	10.3571	1.15614	0.249863	0.297552	-6.68984	NA			2
713	A_24_P264207	PTMAP4	0.229635	14.3102	1.99771	0.0479544	0.0664778	-5.38561	NA	PTMAP4	prothymosin, alpha pseudogene 4 (gene sequence 112) [Source:HGNC Symbol;Acc:9627]	1
461	A_23_P59045	HIST1H2AE	0.228205	10.9825	1.86924	0.0639674	0.0868765	-5.62763	3012	HIST1H2AE	histone cluster 1, H2ae [Source:HGNC Symbol;Acc:4724]	1
462	A_23_P59045	HIST1H2AE	0.228205	10.9825	1.86924	0.0639674	0.0868765	-5.62763	8335	HIST1H2AE	histone cluster 1, H2ae [Source:HGNC Symbol;Acc:4724]	1
239	A_23_P214627	AIF1	0.226549	14.8289	1.86296	0.064853	0.0879393	-5.63907	199	AIF1	allograft inflammatory factor 1 [Source:HGNC Symbol;Acc:352]	1
1754	A_23_P138262	PADI4	0.225743	9.52372	1.81056	0.0726494	0.0975038	-5.73311	23569	PADI4	peptidyl arginine deiminase, type IV [Source:HGNC Symbol;Acc:18368]	2
2024	A_23_P256107	HPSE	0.225563	9.75495	1.70377	0.090949	0.119453	-5.9169	10855	HPSE	heparanase [Source:HGNC Symbol;Acc:5164]	2
3760	A_33_P3267799	LILRB4	0.225206	10.598	1.63861	0.103849	0.134665	-6.0238	11006	LILRB4	leukocyte immunoglobulin-like receptor, subfamily B (with TM and ITIM domains), member 4 [Source:HGNC Symbol;Acc:6608]	2
1801	A_23_P149529	TACSTD2	0.225108	7.63849	1.46005	0.146825	0.184165	-6.29623	4070	TACSTD2	tumor-associated calcium signal transducer 2 [Source:HGNC Symbol;Acc:11530]	2
4475	A_33_P3410654	CLEC12B	0.224295	7.73842	1.85159	0.0664828	0.090042	-5.65969	387837	CLEC12B	C-type lectin domain family 12, member B [Source:HGNC Symbol;Acc:31966]	2
3872	A_33_P3286929		0.224263	8.6694	1.79532	0.0750585	0.100382	-5.76	NA			2
765	A_24_P370472	HLA-DRB4	0.223329	11.0857	0.950197	0.343875	0.396904	-6.90565	3126	HLA-DRB4	major histocompatibility complex, class II, DR beta 4 [Source:HGNC Symbol;Acc:4952]	1
766	A_24_P370472	HLA-DRB4	0.223329	11.0857	0.950197	0.343875	0.396904	-6.90565	3126		Homo sapiens major histocompatibility complex, class II, DR beta 4 (HLA-DRB4), mRNA. [Source:RefSeq mRNA;Acc:NM_021983]	1
767	A_24_P370472	HLA-DRB4	0.223329	11.0857	0.950197	0.343875	0.396904	-6.90565	NA		HLA class II histocompatibility antigen, DR beta 4 chain [Source:UniProtKB/Swiss-Prot;Acc:P13762]	1
2329	A_23_P56590	C1D	0.221539	9.19948	1.7092	0.089935	0.118325	-5.90781	NA	C1DP1	C1D nuclear receptor corepressor pseudogene 1 [Source:HGNC Symbol;Acc:31465]	2
2330	A_23_P56590	C1D	0.221539	9.19948	1.7092	0.089935	0.118325	-5.90781	10438	C1D	C1D nuclear receptor corepressor [Source:HGNC Symbol;Acc:29911]	2
2616	A_24_P265856	SENP7	0.221489	9.36905	1.93985	0.0546865	0.0751691	-5.49647	57337	SENP7	SUMO1/sentrin specific peptidase 7 [Source:HGNC Symbol;Acc:30402]	2
1600	A_33_P3423365	GSN	0.221122	10.7654	1.82967	0.0697205	0.09398	-5.69911	2934	GSN	gelsolin [Source:HGNC Symbol;Acc:4620]	1
477	A_23_P66694	EVI2B	0.219947	12.6822	1.78851	0.0761547	0.101808	-5.77193	2124	EVI2B	ecotropic viral integration site 2B [Source:HGNC Symbol;Acc:3500]	1
1332	A_33_P3311403	MRVI1	0.219751	12.0883	1.66293	0.0988727	0.128822	-5.98437	10335	MRVI1	murine retrovirus integration site 1 homolog [Source:HGNC Symbol;Acc:7237]	1
1914	A_23_P20248	MAP2K1	0.219075	10.1142	1.80528	0.0734764	0.0984203	-5.74245	5604	MAP2K1	mitogen-activated protein kinase kinase 1 [Source:HGNC Symbol;Acc:6840]	2
670	A_24_P188941	NPM1	0.218914	13.3046	1.70872	0.0900251	0.118357	-5.90862	4869	NPM1	nucleophosmin (nucleolar phosphoprotein B23, numatrin) [Source:HGNC Symbol;Acc:7910]	1
3757	A_33_P3267482		0.218778	10.4898	1.55383	0.122793	0.156495	-6.15691	84451		Mitogen-activated protein kinase kinase kinase MLK4 [Source:UniProtKB/Swiss-Prot;Acc:Q5TCX8]	2
590	A_23_P95130	SLC37A3	0.218076	11.6536	1.53216	0.128051	0.162287	-6.18985	84255	SLC37A3	solute carrier family 37, member 3 [Source:HGNC Symbol;Acc:20651]	1
397	A_23_P406330	SMAP2	0.217693	12.0389	1.45935	0.147017	0.184339	-6.29724	64744	SMAP2	small ArfGAP2 [Source:HGNC Symbol;Acc:25082]	1
2822	A_24_P49597	RPS26P54	0.217481	10.8101	1.2587	0.210522	0.255252	-6.56696	NA	RPS26P54	ribosomal protein S26 pseudogene 54 [Source:HGNC Symbol;Acc:36868]	2
4456	A_33_P3405897	PLEKHM1P	0.216885	9.71909	1.583	0.115988	0.148822	-6.11188	102464831	PLEKHM1P	pleckstrin homology domain containing, family M (with RUN domain) member 1 pseudogene [Source:HGNC Symbol;Acc:35411]	2
4457	A_33_P3405897	PLEKHM1P	0.216885	9.71909	1.583	0.115988	0.148822	-6.11188	100422961	PLEKHM1P	pleckstrin homology domain containing, family M (with RUN domain) member 1 pseudogene [Source:HGNC Symbol;Acc:35411]	2
4458	A_33_P3405897	PLEKHM1P	0.216885	9.71909	1.583	0.115988	0.148822	-6.11188	100423004	PLEKHM1P	pleckstrin homology domain containing, family M (with RUN domain) member 1 pseudogene [Source:HGNC Symbol;Acc:35411]	2
4459	A_33_P3405897	PLEKHM1P	0.216885	9.71909	1.583	0.115988	0.148822	-6.11188	440456	PLEKHM1P	pleckstrin homology domain containing, family M (with RUN domain) member 1 pseudogene [Source:HGNC Symbol;Acc:35411]	2
2546	A_24_P202840	SIRPB2	0.216878	10.1642	1.98899	0.0489213	0.0677357	-5.40251	284759	SIRPB2	signal-regulatory protein beta 2 [Source:HGNC Symbol;Acc:16247]	2
4499	A_33_P3416097	F13A1	0.216822	7.75531	1.87427	0.0632656	0.086008	-5.61844	2162	F13A1	coagulation factor XIII, A1 polypeptide [Source:HGNC Symbol;Acc:3531]	2
175	A_23_P15511	DDX5	0.216692	13.5226	1.91543	0.0577589	0.0790422	-5.54235	100616387	DDX5	DEAD (Asp-Glu-Ala-Asp) box helicase 5 [Source:HGNC Symbol;Acc:2746]	1
176	A_23_P15511	DDX5	0.216692	13.5226	1.91543	0.0577589	0.0790422	-5.54235	100616387	MIR3064	microRNA 3064 [Source:HGNC Symbol;Acc:41652]	1
177	A_23_P15511	DDX5	0.216692	13.5226	1.91543	0.0577589	0.0790422	-5.54235	1655	DDX5	DEAD (Asp-Glu-Ala-Asp) box helicase 5 [Source:HGNC Symbol;Acc:2746]	1
178	A_23_P15511	DDX5	0.216692	13.5226	1.91543	0.0577589	0.0790422	-5.54235	100616408	DDX5	DEAD (Asp-Glu-Ala-Asp) box helicase 5 [Source:HGNC Symbol;Acc:2746]	1
923	A_32_P355396	RNU6-244P	0.216656	10.5968	1.95836	0.0524511	0.0723003	-5.46134	9895	TECPR2	tectonin beta-propeller repeat containing 2 [Source:HGNC Symbol;Acc:19957]	1
924	A_32_P355396	RNU6-244P	0.216656	10.5968	1.95836	0.0524511	0.0723003	-5.46134	NA	RNU6-244P	RNA, U6 small nuclear 244, pseudogene [Source:HGNC Symbol;Acc:47207]	1
787	A_24_P48539	SIGLEC5	0.216553	10.7798	1.67775	0.0959351	0.125379	-5.96007	8778	SIGLEC5	sialic acid binding Ig-like lectin 5 [Source:HGNC Symbol;Acc:10874]	1
788	A_24_P48539	SIGLEC5	0.216553	10.7798	1.67775	0.0959351	0.125379	-5.96007	8778			1
2401	A_23_P77048	SLC25A29	0.215746	10.0845	1.61202	0.109519	0.141266	-6.06628	123096	SLC25A29	solute carrier family 25 (mitochondrial carnitine/acylcarnitine carrier), member 29 [Source:HGNC Symbol;Acc:20116]	2
3363	A_33_P3246829	IL1RN	0.215568	9.35784	1.57021	0.118936	0.152033	-6.13173	3557	IL1RN	interleukin 1 receptor antagonist [Source:HGNC Symbol;Acc:6000]	2
3239	A_33_P3226380		0.215499	10.2316	1.41505	0.159581	0.198342	-6.36011	349114	LINC00265	long intergenic non-protein coding RNA 265 [Source:HGNC Symbol;Acc:28019]	2
3240	A_33_P3226380		0.215499	10.2316	1.41505	0.159581	0.198342	-6.36011	101929008	FAM157C	family with sequence similarity 157, member C [Source:HGNC Symbol;Acc:34081]	2
3241	A_33_P3226380		0.215499	10.2316	1.41505	0.159581	0.198342	-6.36011	101928706			2
3242	A_33_P3226380		0.215499	10.2316	1.41505	0.159581	0.198342	-6.36011	101929712	LINC01001	long intergenic non-protein coding RNA 1001 [Source:HGNC Symbol;Acc:38540]	2
3243	A_33_P3226380		0.215499	10.2316	1.41505	0.159581	0.198342	-6.36011	101930567	FAM157C	family with sequence similarity 157, member C [Source:HGNC Symbol;Acc:34081]	2
3244	A_33_P3226380		0.215499	10.2316	1.41505	0.159581	0.198342	-6.36011	101929038	LINC00265	long intergenic non-protein coding RNA 265 [Source:HGNC Symbol;Acc:28019]	2
3245	A_33_P3226380		0.215499	10.2316	1.41505	0.159581	0.198342	-6.36011	NA			2
3246	A_33_P3226380		0.215499	10.2316	1.41505	0.159581	0.198342	-6.36011	101930567	LINC01001	long intergenic non-protein coding RNA 1001 [Source:HGNC Symbol;Acc:38540]	2
3247	A_33_P3226380		0.215499	10.2316	1.41505	0.159581	0.198342	-6.36011	101929038	FAM157C	family with sequence similarity 157, member C [Source:HGNC Symbol;Acc:34081]	2
3248	A_33_P3226380		0.215499	10.2316	1.41505	0.159581	0.198342	-6.36011	101929850			2
3249	A_33_P3226380		0.215499	10.2316	1.41505	0.159581	0.198342	-6.36011	101929824	FAM157C	family with sequence similarity 157, member C [Source:HGNC Symbol;Acc:34081]	2
3250	A_33_P3226380		0.215499	10.2316	1.41505	0.159581	0.198342	-6.36011	388572	LINC01001	long intergenic non-protein coding RNA 1001 [Source:HGNC Symbol;Acc:38540]	2
3251	A_33_P3226380		0.215499	10.2316	1.41505	0.159581	0.198342	-6.36011	101929822			2
3252	A_33_P3226380		0.215499	10.2316	1.41505	0.159581	0.198342	-6.36011	101926894	LINC01001	long intergenic non-protein coding RNA 1001 [Source:HGNC Symbol;Acc:38540]	2
3253	A_33_P3226380		0.215499	10.2316	1.41505	0.159581	0.198342	-6.36011	101929823			2
3254	A_33_P3226380		0.215499	10.2316	1.41505	0.159581	0.198342	-6.36011	101930130	FAM157C	family with sequence similarity 157, member C [Source:HGNC Symbol;Acc:34081]	2
3255	A_33_P3226380		0.215499	10.2316	1.41505	0.159581	0.198342	-6.36011	NA	LINC01002	long intergenic non-protein coding RNA 1002 [Source:HGNC Symbol;Acc:38538]	2
3256	A_33_P3226380		0.215499	10.2316	1.41505	0.159581	0.198342	-6.36011	101930127	LINC01001	long intergenic non-protein coding RNA 1001 [Source:HGNC Symbol;Acc:38540]	2
3257	A_33_P3226380		0.215499	10.2316	1.41505	0.159581	0.198342	-6.36011	101929822	LINC01001	long intergenic non-protein coding RNA 1001 [Source:HGNC Symbol;Acc:38540]	2
3258	A_33_P3226380		0.215499	10.2316	1.41505	0.159581	0.198342	-6.36011	101930209			2
3259	A_33_P3226380		0.215499	10.2316	1.41505	0.159581	0.198342	-6.36011	101927077	LINC01001	long intergenic non-protein coding RNA 1001 [Source:HGNC Symbol;Acc:38540]	2
3260	A_33_P3226380		0.215499	10.2316	1.41505	0.159581	0.198342	-6.36011	101060494	LINC01001	long intergenic non-protein coding RNA 1001 [Source:HGNC Symbol;Acc:38540]	2
3261	A_33_P3226380		0.215499	10.2316	1.41505	0.159581	0.198342	-6.36011	101929038	LINC01001	long intergenic non-protein coding RNA 1001 [Source:HGNC Symbol;Acc:38540]	2
3262	A_33_P3226380		0.215499	10.2316	1.41505	0.159581	0.198342	-6.36011	101929824	LINC01001	long intergenic non-protein coding RNA 1001 [Source:HGNC Symbol;Acc:38540]	2
2613	A_24_P263543	SNRPD2P1	0.21531	10.3935	1.75263	0.0821573	0.108937	-5.83413	NA	SNRPD2P1	small nuclear ribonucleoprotein D2 pseudogene 1 [Source:HGNC Symbol;Acc:31459]	2
1535	A_33_P3393694	SNORD23	0.214883	13.4711	1.70997	0.0897935	0.118189	-5.90653	692091	SNORD23	small nucleolar RNA, C/D box 23 [Source:HGNC Symbol;Acc:32718]	1
1536	A_33_P3393694	SNORD23	0.214883	13.4711	1.70997	0.0897935	0.118189	-5.90653	29997	GLTSCR2	glioma tumor suppressor candidate region gene 2 [Source:HGNC Symbol;Acc:4333]	1
1537	A_33_P3393694	SNORD23	0.214883	13.4711	1.70997	0.0897935	0.118189	-5.90653	692091	GLTSCR2	glioma tumor suppressor candidate region gene 2 [Source:HGNC Symbol;Acc:4333]	1
2128	A_23_P339818	ARRDC4	0.213796	9.03572	1.70904	0.089966	0.118325	-5.90809	91947	ARRDC4	arrestin domain containing 4 [Source:HGNC Symbol;Acc:28087]	2
1641	A_33_P3865368	TNFRSF10C	0.212605	11.2793	1.54321	0.125349	0.159395	-6.17312	8794	TNFRSF10C	tumor necrosis factor receptor superfamily, member 10c, decoy without an intracellular domain [Source:HGNC Symbol;Acc:11906]	1
782	A_24_P416131	COTL1	0.21221	14.9237	1.89401	0.0605718	0.0826265	-5.58214	23406	COTL1	coactosin-like 1 (Dictyostelium) [Source:HGNC Symbol;Acc:18304]	1
858	A_32_P145153	RPL31P49	0.211722	13.6261	1.10789	0.270071	0.319469	-6.74412	NA	RPL31P49	ribosomal protein L31 pseudogene 49 [Source:HGNC Symbol;Acc:35909]	1
2752	A_24_P342096	FAM27C	0.211378	8.44573	1.67986	0.0955216	0.12491	-5.95658	NA	FAM27A	family with sequence similarity 27, member A [Source:HGNC Symbol;Acc:19729]	2
2753	A_24_P342096	FAM27C	0.211378	8.44573	1.67986	0.0955216	0.12491	-5.95658	NA	FAM27C	family with sequence similarity 27, member C [Source:HGNC Symbol;Acc:23668]	2
2754	A_24_P342096	FAM27C	0.211378	8.44573	1.67986	0.0955216	0.12491	-5.95658	NA	FAM27B	family with sequence similarity 27, member B [Source:HGNC Symbol;Acc:23667]	2
986	A_32_P98348		0.210046	11.8791	1.52739	0.129231	0.163661	-6.19704	NA			1
987	A_32_P98348		0.210046	11.8791	1.52739	0.129231	0.163661	-6.19704	NA	ZNF525	zinc finger protein 525 [Source:HGNC Symbol;Acc:29423]	1
1807	A_23_P150935	TROAP	0.209822	8.23355	1.65564	0.100344	0.130417	-5.99625	10024	TROAP	trophinin associated protein [Source:HGNC Symbol;Acc:12327]	2
2833	A_24_P54174	TNFRSF1B	0.209529	10.2035	1.77089	0.0790551	0.105191	-5.80262	7133	TNFRSF1B	tumor necrosis factor receptor superfamily, member 1B [Source:HGNC Symbol;Acc:11917]	2
775	A_24_P383999		0.209194	12.2241	1.37797	0.170715	0.211489	-6.4113	NA			1
2824	A_24_P50972	GOLGA6L6	0.209118	8.58595	1.66006	0.0994487	0.12945	-5.98905	NA			2
2825	A_24_P50972	GOLGA6L6	0.209118	8.58595	1.66006	0.0994487	0.12945	-5.98905	727832	GOLGA6L6	golgin A6 family-like 6 [Source:HGNC Symbol;Acc:37225]	2
2826	A_24_P50972	GOLGA6L6	0.209118	8.58595	1.66006	0.0994487	0.12945	-5.98905	283767	GOLGA6L1	golgin A6 family-like 1 [Source:HGNC Symbol;Acc:37444]	2
2827	A_24_P50972	GOLGA6L6	0.209118	8.58595	1.66006	0.0994487	0.12945	-5.98905	NA		Protein LOC440233 [Source:UniProtKB/TrEMBL;Acc:H0YM25]	2
2828	A_24_P50972	GOLGA6L6	0.209118	8.58595	1.66006	0.0994487	0.12945	-5.98905	645202	GOLGA6L1	golgin A6 family-like 1 [Source:HGNC Symbol;Acc:37444]	2
2829	A_24_P50972	GOLGA6L6	0.209118	8.58595	1.66006	0.0994487	0.12945	-5.98905	440243	GOLGA6L1	golgin A6 family-like 1 [Source:HGNC Symbol;Acc:37444]	2
859	A_32_P14744	RPS15AP1	0.207623	13.448	1.4184	0.158603	0.197271	-6.35543	NA	RPS15AP1	ribosomal protein S15a pseudogene 1 [Source:HGNC Symbol;Acc:16598]	1
920	A_32_P30710	RPL23	0.207256	12.5687	1.45492	0.148239	0.185462	-6.30362	9349	RPL23	ribosomal protein L23 [Source:HGNC Symbol;Acc:10316]	1
921	A_32_P30710	RPL23	0.207256	12.5687	1.45492	0.148239	0.185462	-6.30362	619505	RPL23	ribosomal protein L23 [Source:HGNC Symbol;Acc:10316]	1
865	A_32_P158746	RPL17P43	0.206892	11.6608	1.45721	0.147606	0.184873	-6.30032	NA	RPL17P43	ribosomal protein L17 pseudogene 43 [Source:HGNC Symbol;Acc:35996]	1
689	A_24_P221366	RPS15A	0.204846	13.5511	1.46269	0.146103	0.18353	-6.29243	6210	RPS15A	ribosomal protein S15a [Source:HGNC Symbol;Acc:10389]	1
690	A_24_P221366	RPS15A	0.204846	13.5511	1.46269	0.146103	0.18353	-6.29243	NA		Uncharacterized protein [Source:UniProtKB/TrEMBL;Acc:H3BN98]	1
1522	A_33_P3385765	ZNF763	0.202782	11.7155	1.59516	0.113243	0.145465	-6.09288	284390	ZNF763	zinc finger protein 763 [Source:HGNC Symbol;Acc:27614]	1
2524	A_24_P160874	ZNF534	0.202764	9.09944	1.77804	0.0778685	0.103855	-5.79021	147658	ZNF534	zinc finger protein 534 [Source:HGNC Symbol;Acc:26337]	2
2212	A_23_P406025	PRUNE2	0.20263	8.22215	1.07037	0.28655	0.33562	-6.78476	158471	PRUNE2	prune homolog 2 (Drosophila) [Source:HGNC Symbol;Acc:25209]	2
1902	A_23_P200203	ECHDC2	0.20187	9.97855	1.58011	0.116649	0.149501	-6.11638	55268	ECHDC2	enoyl CoA hydratase domain containing 2 [Source:HGNC Symbol;Acc:23408]	2
4491	A_33_P3414695	HP1BP3	0.201174	9.84591	1.5401	0.126104	0.160295	-6.17783	50809	HP1BP3	heterochromatin protein 1, binding protein 3 [Source:HGNC Symbol;Acc:24973]	2
2757	A_24_P349207		0.200906	10.3806	1.27458	0.204862	0.249356	-6.54703	NA			2
2018	A_23_P254507	HOPX	0.200532	9.14366	1.50028	0.136104	0.171537	-6.23749	84525	HOPX	HOP homeobox [Source:HGNC Symbol;Acc:24961]	2
527	A_23_P76961	RPS29	0.200035	14.6499	1.45156	0.149171	0.186286	-6.30844	6235	RPS29	ribosomal protein S29 [Source:HGNC Symbol;Acc:10419]	1
1943	A_23_P209347	ANKRD44	0.19962	9.38893	1.66989	0.0974841	0.127087	-5.97298	91526	ANKRD44	ankyrin repeat domain 44 [Source:HGNC Symbol;Acc:25259]	2
3103	A_32_P31182	RPL7P32	0.197637	9.91327	1.45168	0.149135	0.186286	-6.30826	NA	RPL7P32	ribosomal protein L7 pseudogene 32 [Source:HGNC Symbol;Acc:35692]	2
1642	A_33_P3867461	TEX41	0.19704	13.2911	1.67194	0.0970783	0.126655	-5.96962	401014	TEX41	testis expressed 41 (non-protein coding) [Source:HGNC Symbol;Acc:48667]	1
1797	A_23_P148473	IL2RG	0.196468	10.2781	1.59571	0.11312	0.145416	-6.09201	3561	IL2RG	interleukin 2 receptor, gamma [Source:HGNC Symbol;Acc:6010]	2
669	A_24_P188878	RPL34	0.196301	11.6884	1.06821	0.287516	0.33652	-6.78705	6164	RPL34	ribosomal protein L34 [Source:HGNC Symbol;Acc:10340]	1
4226	A_33_P3363898	TUBG1	0.195752	9.31781	1.37436	0.171829	0.212791	-6.4162	7283	TUBG1	tubulin, gamma 1 [Source:HGNC Symbol;Acc:12417]	2
4520	A_33_P3422248	TMEM200C	0.195609	10.3277	0.751874	0.453563	0.508211	-7.07412	645369	TMEM200C	transmembrane protein 200C [Source:HGNC Symbol;Acc:37208]	2
1389	A_33_P3329740	SDCBPP3	0.195494	13.0624	1.39289	0.166165	0.206001	-6.39086	NA	SDCBPP3	syndecan binding protein (syntenin) pseudogene 3 [Source:HGNC Symbol;Acc:44687]	1
2123	A_23_P336198	GLCCI1	0.194783	8.98252	1.61367	0.109161	0.140857	-6.06366	113263	GLCCI1	glucocorticoid induced transcript 1 [Source:HGNC Symbol;Acc:18713]	2
482	A_23_P68851	KREMEN1	0.19438	11.8828	1.34079	0.18246	0.224491	-6.46129	83999	KREMEN1	kringle containing transmembrane protein 1 [Source:HGNC Symbol;Acc:17550]	1
4060	A_33_P3319491	AZIN1	0.193917	10.1732	1.62959	0.105745	0.136863	-6.03828	51582	AZIN1	antizyme inhibitor 1 [Source:HGNC Symbol;Acc:16432]	2
2090	A_23_P31671	UQCRB	0.19358	10.3464	1.51999	0.13108	0.165756	-6.20815	7381	UQCRB	ubiquinol-cytochrome c reductase binding protein [Source:HGNC Symbol;Acc:12582]	2
3165	A_33_P3212799	C22orf34	0.192528	9.0979	1.7621	0.080537	0.106954	-5.81784	NA	C22orf34	chromosome 22 open reading frame 34 [Source:HGNC Symbol;Acc:28010]	2
3914	A_33_P3294277	CYP4F3	0.192481	9.92967	1.22281	0.223741	0.269642	-6.61113	4051	CYP4F3	cytochrome P450, family 4, subfamily F, polypeptide 3 [Source:HGNC Symbol;Acc:2646]	2
4285	A_33_P3372266	IGLV8-61	0.192326	7.7185	1.07189	0.285868	0.334936	-6.78314	NA	IGLV8-61	immunoglobulin lambda variable 8-61 [Source:HGNC Symbol;Acc:5931]	2
181	A_23_P157875	FCN1	0.191693	14.7907	1.53708	0.126841	0.160993	-6.18241	2219	FCN1	ficolin (collagen/fibrinogen domain containing) 1 [Source:HGNC Symbol;Acc:3623]	1
437	A_23_P502336	EMR2	0.191474	11.6386	1.35131	0.179075	0.221043	-6.44727	30817	EMR2	egf-like module containing, mucin-like, hormone receptor-like 2 [Source:HGNC Symbol;Acc:3337]	1
2917	A_32_P133090		0.191114	8.29744	1.73624	0.0850247	0.112389	-5.86214	NA			2
2352	A_23_P63751	PRDX3	0.190021	9.79446	1.55825	0.121742	0.155431	-6.15014	10935	PRDX3	peroxiredoxin 3 [Source:HGNC Symbol;Acc:9354]	2
854	A_32_P135818	RPS3AP47	0.189861	11.7347	1.15828	0.248995	0.296725	-6.68739	NA	RPS3AP47	ribosomal protein S3a pseudogene 47 [Source:HGNC Symbol;Acc:36744]	1
815	A_24_P71468	QPCT	0.189103	12.3895	1.6806	0.0953789	0.124771	-5.95538	25797	QPCT	glutaminyl-peptide cyclotransferase [Source:HGNC Symbol;Acc:9753]	1
2428	A_23_P88069	LHFP	0.188864	7.65298	1.5152	0.132287	0.167035	-6.21532	10186	LHFP	lipoma HMGIC fusion partner [Source:HGNC Symbol;Acc:6586]	2
580	A_23_P93690	MIR25	0.18853	11.3554	1.65666	0.100136	0.130196	-5.99458	407050	MIR93	microRNA 93 [Source:HGNC Symbol;Acc:31645]	1
581	A_23_P93690	MIR25	0.18853	11.3554	1.65666	0.100136	0.130196	-5.99458	407014	MIR25	microRNA 25 [Source:HGNC Symbol;Acc:31609]	1
582	A_23_P93690	MIR25	0.18853	11.3554	1.65666	0.100136	0.130196	-5.99458	4176	MCM7	minichromosome maintenance complex component 7 [Source:HGNC Symbol;Acc:6950]	1
1446	A_33_P3353259		0.187602	13.5677	1.57939	0.116814	0.149657	-6.11749	NA			1
4182	A_33_P3352098	MS4A7	0.185463	10.0633	1.1828	0.239169	0.285915	-6.65888	58475	MS4A7	membrane-spanning 4-domains, subfamily A, member 7 [Source:HGNC Symbol;Acc:13378]	2
1529	A_33_P3388870	BLOC1S1	0.185392	10.8648	1.4125	0.160327	0.199197	-6.36367	2647	BLOC1S1	biogenesis of lysosomal organelles complex-1, subunit 1 [Source:HGNC Symbol;Acc:4200]	1
949	A_32_P47701	EEF1A1P5	0.183136	12.1138	1.55742	0.121939	0.15558	-6.15141	NA	EEF1A1P5	eukaryotic translation elongation factor 1 alpha 1 pseudogene 5 [Source:HGNC Symbol;Acc:3200]	1
950	A_32_P47701	EEF1A1P5	0.183136	12.1138	1.55742	0.121939	0.15558	-6.15141	1915	EEF1A1	eukaryotic translation elongation factor 1 alpha 1 [Source:HGNC Symbol;Acc:3189]	1
951	A_32_P47701	EEF1A1P5	0.183136	12.1138	1.55742	0.121939	0.15558	-6.15141	NA	EEF1A1P13	eukaryotic translation elongation factor 1 alpha 1 pseudogene 13 [Source:HGNC Symbol;Acc:3196]	1
2862	A_24_P766716	CMKLR1	0.182112	8.61422	1.59606	0.113042	0.14537	-6.09146	1240	CMKLR1	chemokine-like receptor 1 [Source:HGNC Symbol;Acc:2121]	2
549	A_23_P85800	CD52	0.181852	13.8587	1.08022	0.28216	0.331501	-6.77422	1043	CD52	CD52 molecule [Source:HGNC Symbol;Acc:1804]	1
3109	A_32_P38467	SNHG8	0.180715	10.3185	1.34356	0.181563	0.223548	-6.45761	100093630	SNHG8	small nucleolar RNA host gene 8 (non-protein coding) [Source:HGNC Symbol;Acc:33098]	2
3110	A_32_P38467	SNHG8	0.180715	10.3185	1.34356	0.181563	0.223548	-6.45761	677809	SNHG8	small nucleolar RNA host gene 8 (non-protein coding) [Source:HGNC Symbol;Acc:33098]	2
2395	A_23_P76364	CD9	0.180555	8.87403	1.21629	0.226202	0.27232	-6.61901	928	CD9	CD9 molecule [Source:HGNC Symbol;Acc:1709]	2
751	A_24_P350200	MTATP8P1	0.17924	13.4671	1.28748	0.200343	0.244465	-6.53065	NA	MTATP6P1	mitochondrially encoded ATP synthase 6 pseudogene 1 [Source:HGNC Symbol;Acc:44575]	1
752	A_24_P350200	MTATP8P1	0.17924	13.4671	1.28748	0.200343	0.244465	-6.53065	101929612			1
753	A_24_P350200	MTATP8P1	0.17924	13.4671	1.28748	0.200343	0.244465	-6.53065	NA	MTATP8P1	mitochondrially encoded ATP synthase 8 pseudogene 1 [Source:HGNC Symbol;Acc:44571]	1
2898	A_32_P101352	CXorf65	0.17776	9.34126	1.53619	0.12706	0.16121	-6.18376	158830	CXorf65	chromosome X open reading frame 65 [Source:HGNC Symbol;Acc:33713]	2
4145	A_33_P3340105	BASP1P1	0.177569	9.15897	1.42843	0.155702	0.193946	-6.34132	646201	BASP1P1	brain abundant, membrane attached signal protein 1 pseudogene 1 [Source:HGNC Symbol;Acc:39418]	2
529	A_23_P77776	SRSF2	0.176586	11.2318	1.41584	0.159349	0.198127	-6.35901	693221	SRSF2	serine/arginine-rich splicing factor 2 [Source:HGNC Symbol;Acc:10783]	1
530	A_23_P77776	SRSF2	0.176586	11.2318	1.41584	0.159349	0.198127	-6.35901	6427	SRSF2	serine/arginine-rich splicing factor 2 [Source:HGNC Symbol;Acc:10783]	1
4223	A_33_P3363120	SCARNA10	0.176517	7.7406	1.57271	0.118355	0.151369	-6.12787	692148	SCARNA10	small Cajal body-specific RNA 10 [Source:HGNC Symbol;Acc:32567]	2
2429	A_23_P88119	HSPH1	0.176439	9.38701	0.997382	0.320537	0.37198	-6.85987	10808	HSPH1	heat shock 105kDa/110kDa protein 1 [Source:HGNC Symbol;Acc:16969]	2
1392	A_33_P3330608	PRAM1	0.17642	13.1374	1.62868	0.105939	0.137011	-6.03975	84106	PRAM1	PML-RARA regulated adaptor molecule 1 [Source:HGNC Symbol;Acc:30091]	1
1559	A_33_P3399433	C20orf27	0.176325	12.1655	1.27634	0.204241	0.248689	-6.54481	54976	C20orf27	chromosome 20 open reading frame 27 [Source:HGNC Symbol;Acc:15873]	1
4080	A_33_P3321781		0.176289	10.1591	1.58055	0.11655	0.149431	-6.1157	645460			2
4081	A_33_P3321781		0.176289	10.1591	1.58055	0.11655	0.149431	-6.1157	NA		Uncharacterized protein [Source:UniProtKB/TrEMBL;Acc:J3QKU1]	2
4573	A_33_P3659678	NR6A1	0.17601	9.32798	1.62892	0.105888	0.136996	-6.03936	2649	NR6A1	nuclear receptor subfamily 6, group A, member 1 [Source:HGNC Symbol;Acc:7985]	2
849	A_24_P99216	LRP10	0.17595	10.7385	1.39851	0.164475	0.204203	-6.3831	26020	LRP10	low density lipoprotein receptor-related protein 10 [Source:HGNC Symbol;Acc:14553]	1
801	A_24_P58308	RPS15AP11	0.1745	13.8306	1.21566	0.226443	0.272514	-6.61977	NA	RPS15AP11	ribosomal protein S15a pseudogene 11 [Source:HGNC Symbol;Acc:36707]	1
813	A_24_P68631	HIST2H2AB	0.173214	13.3947	1.30691	0.193681	0.237184	-6.50569	317772	HIST2H2AB	histone cluster 2, H2ab [Source:HGNC Symbol;Acc:20508]	1
169	A_23_P152234	CMTM2	0.172553	12.7301	1.11559	0.266773	0.316034	-6.73561	146225	CMTM2	CKLF-like MARVEL transmembrane domain containing 2 [Source:HGNC Symbol;Acc:19173]	1
3910	A_33_P3293049	HLA-DQA1	0.172353	10.1477	0.723206	0.470926	0.52508	-7.09525	3117	HLA-DQA1	major histocompatibility complex, class II, DQ alpha 1 [Source:HGNC Symbol;Acc:4942]	2
3911	A_33_P3293049	HLA-DQA1	0.172353	10.1477	0.723206	0.470926	0.52508	-7.09525	100509457	HLA-DQA1	major histocompatibility complex, class II, DQ alpha 1 [Source:HGNC Symbol;Acc:4942]	2
4389	A_33_P3388501	CHIT1	0.17193	10.4062	0.813728	0.417373	0.472312	-7.02574	1118	CHIT1	chitinase 1 (chitotriosidase) [Source:HGNC Symbol;Acc:1936]	2
490	A_23_P70445	HIST1H3E	0.171848	13.5147	1.20009	0.232411	0.279008	-6.63843	8350	HIST1H3E	histone cluster 1, H3e [Source:HGNC Symbol;Acc:4769]	1
491	A_23_P70445	HIST1H3E	0.171848	13.5147	1.20009	0.232411	0.279008	-6.63843	8356	HIST1H3E	histone cluster 1, H3e [Source:HGNC Symbol;Acc:4769]	1
492	A_23_P70445	HIST1H3E	0.171848	13.5147	1.20009	0.232411	0.279008	-6.63843	8354	HIST1H3E	histone cluster 1, H3e [Source:HGNC Symbol;Acc:4769]	1
493	A_23_P70445	HIST1H3E	0.171848	13.5147	1.20009	0.232411	0.279008	-6.63843	8358	HIST1H3E	histone cluster 1, H3e [Source:HGNC Symbol;Acc:4769]	1
494	A_23_P70445	HIST1H3E	0.171848	13.5147	1.20009	0.232411	0.279008	-6.63843	8352	HIST1H3E	histone cluster 1, H3e [Source:HGNC Symbol;Acc:4769]	1
495	A_23_P70445	HIST1H3E	0.171848	13.5147	1.20009	0.232411	0.279008	-6.63843	8351	HIST1H3E	histone cluster 1, H3e [Source:HGNC Symbol;Acc:4769]	1
496	A_23_P70445	HIST1H3E	0.171848	13.5147	1.20009	0.232411	0.279008	-6.63843	8357	HIST1H3E	histone cluster 1, H3e [Source:HGNC Symbol;Acc:4769]	1
497	A_23_P70445	HIST1H3E	0.171848	13.5147	1.20009	0.232411	0.279008	-6.63843	8968	HIST1H3E	histone cluster 1, H3e [Source:HGNC Symbol;Acc:4769]	1
498	A_23_P70445	HIST1H3E	0.171848	13.5147	1.20009	0.232411	0.279008	-6.63843	8355	HIST1H3E	histone cluster 1, H3e [Source:HGNC Symbol;Acc:4769]	1
499	A_23_P70445	HIST1H3E	0.171848	13.5147	1.20009	0.232411	0.279008	-6.63843	8353	HIST1H3E	histone cluster 1, H3e [Source:HGNC Symbol;Acc:4769]	1
331	A_23_P333218	ERGIC1	0.171752	12.4475	1.03361	0.303344	0.353591	-6.82323	57222	ERGIC1	endoplasmic reticulum-golgi intermediate compartment (ERGIC) 1 [Source:HGNC Symbol;Acc:29205]	1
2797	A_24_P390833	MPPE1	0.171644	8.70645	1.68744	0.0940527	0.123178	-5.94406	65258	MPPE1	metallophosphoesterase 1 [Source:HGNC Symbol;Acc:15988]	2
140	A_23_P14174	TNFSF13B	0.170482	12.6042	1.30355	0.194823	0.238497	-6.51004	10673	TNFSF13B	tumor necrosis factor (ligand) superfamily, member 13b [Source:HGNC Symbol;Acc:11929]	1
155	A_23_P145238	HIST1H2BK	0.17037	12.2157	1.25839	0.210636	0.255291	-6.56736	85236	HIST1H2BK	histone cluster 1, H2bk [Source:HGNC Symbol;Acc:13954]	1
2812	A_24_P418203	CNTNAP3	0.16994	8.26764	1.09628	0.275098	0.324097	-6.75684	79937	CNTNAP3	contactin associated protein-like 3 [Source:HGNC Symbol;Acc:13834]	2
2813	A_24_P418203	CNTNAP3	0.16994	8.26764	1.09628	0.275098	0.324097	-6.75684	101927068	CNTNAP3	contactin associated protein-like 3 [Source:HGNC Symbol;Acc:13834]	2
4093	A_33_P3323939	LIPN	0.169694	9.15913	1.30086	0.195737	0.239273	-6.5135	643418	LIPN	lipase, family member N [Source:HGNC Symbol;Acc:23452]	2
817	A_24_P74160	SNRPD2	0.169142	10.9612	1.42578	0.156464	0.194824	-6.34505	6633	SNRPD2	small nuclear ribonucleoprotein D2 polypeptide 16.5kDa [Source:HGNC Symbol;Acc:11159]	1
1852	A_23_P161918	CCDC86	0.168194	10.5001	1.15866	0.248839	0.296643	-6.68694	79080	CCDC86	coiled-coil domain containing 86 [Source:HGNC Symbol;Acc:28359]	2
666	A_24_P187023		0.167862	11.6184	1.32552	0.187454	0.230054	-6.48143	NA			1
4147	A_33_P3341429	NEXN	0.16755	7.7995	1.49339	0.137896	0.17369	-6.24767	91624	NEXN	nexilin (F actin binding protein) [Source:HGNC Symbol;Acc:29557]	2
1717	A_23_P126486	CROCCP2	0.167174	9.73784	1.59716	0.112795	0.145108	-6.08973	84809	CROCCP2	ciliary rootlet coiled-coil, rootletin pseudogene 2 [Source:HGNC Symbol;Acc:28170]	2
790	A_24_P50554	RPL17P20	0.165476	12.2726	1.11185	0.268372	0.317708	-6.73975	NA	RPL17P20	ribosomal protein L17 pseudogene 20 [Source:HGNC Symbol;Acc:36015]	1
1115	A_33_P3234641		0.163837	14.2234	1.16622	0.245783	0.293409	-6.67822	NA			1
205	A_23_P17870	TMEM184B	0.162621	11.5481	1.2974	0.196922	0.240635	-6.51795	25829	TMEM184B	transmembrane protein 184B [Source:HGNC Symbol;Acc:1310]	1
3768	A_33_P3269388	MBOAT7	0.161614	9.57566	1.42254	0.1574	0.195918	-6.34961	79143	MBOAT7	membrane bound O-acyltransferase domain containing 7 [Source:HGNC Symbol;Acc:15505]	2
2298	A_23_P49499	ST6GALNAC2	0.160193	9.57885	1.29629	0.197301	0.240926	-6.51937	10610	ST6GALNAC2	ST6 (alpha-N-acetyl-neuraminyl-2,3-beta-galactosyl-1,3)-N-acetylgalactosaminide alpha-2,6-sialyltransferase 2 [Source:HGNC Symbol;Acc:10867]	2
4115	A_33_P3331511	LINC00173	0.159848	9.96805	1.10444	0.271559	0.320925	-6.74791	100287569	LINC00173	long intergenic non-protein coding RNA 173 [Source:HGNC Symbol;Acc:33791]	2
1505	A_33_P3380837	AMZ1	0.159527	13.4835	1.18149	0.239688	0.286434	-6.66042	155185	AMZ1	archaelysin family metallopeptidase 1 [Source:HGNC Symbol;Acc:22231]	1
760	A_24_P366165		0.156667	11.6548	1.09591	0.275259	0.324175	-6.75724	NA			1
2250	A_23_P420863	NOD2	0.156443	10.5529	1.02042	0.309532	0.360311	-6.83672	64127	NOD2	nucleotide-binding oligomerization domain containing 2 [Source:HGNC Symbol;Acc:5331]	2
785	A_24_P465772	RPSAP52	0.15586	11.6128	1.34453	0.181252	0.223245	-6.45632	204010	RPSAP52	ribosomal protein SA pseudogene 52 [Source:HGNC Symbol;Acc:35752]	1
4251	A_33_P3369213	LINC00999	0.15507	8.46236	1.36627	0.174347	0.215518	-6.42717	101929850			2
4252	A_33_P3369213	LINC00999	0.15507	8.46236	1.36627	0.174347	0.215518	-6.42717	NA	LINC00999	long intergenic non-protein coding RNA 999 [Source:HGNC Symbol;Acc:38537]	2
4253	A_33_P3369213	LINC00999	0.15507	8.46236	1.36627	0.174347	0.215518	-6.42717	101930127	LINC01001	long intergenic non-protein coding RNA 1001 [Source:HGNC Symbol;Acc:38540]	2
4254	A_33_P3369213	LINC00999	0.15507	8.46236	1.36627	0.174347	0.215518	-6.42717	388572	LINC01001	long intergenic non-protein coding RNA 1001 [Source:HGNC Symbol;Acc:38540]	2
4255	A_33_P3369213	LINC00999	0.15507	8.46236	1.36627	0.174347	0.215518	-6.42717	101930567	FAM157C	family with sequence similarity 157, member C [Source:HGNC Symbol;Acc:34081]	2
4256	A_33_P3369213	LINC00999	0.15507	8.46236	1.36627	0.174347	0.215518	-6.42717	101928706			2
4257	A_33_P3369213	LINC00999	0.15507	8.46236	1.36627	0.174347	0.215518	-6.42717	101929824	LINC01001	long intergenic non-protein coding RNA 1001 [Source:HGNC Symbol;Acc:38540]	2
4258	A_33_P3369213	LINC00999	0.15507	8.46236	1.36627	0.174347	0.215518	-6.42717	101930209			2
4259	A_33_P3369213	LINC00999	0.15507	8.46236	1.36627	0.174347	0.215518	-6.42717	101929712	LINC01001	long intergenic non-protein coding RNA 1001 [Source:HGNC Symbol;Acc:38540]	2
4260	A_33_P3369213	LINC00999	0.15507	8.46236	1.36627	0.174347	0.215518	-6.42717	101927077	LINC01001	long intergenic non-protein coding RNA 1001 [Source:HGNC Symbol;Acc:38540]	2
4261	A_33_P3369213	LINC00999	0.15507	8.46236	1.36627	0.174347	0.215518	-6.42717	101929008	FAM157C	family with sequence similarity 157, member C [Source:HGNC Symbol;Acc:34081]	2
4262	A_33_P3369213	LINC00999	0.15507	8.46236	1.36627	0.174347	0.215518	-6.42717	101930567	LINC01001	long intergenic non-protein coding RNA 1001 [Source:HGNC Symbol;Acc:38540]	2
4263	A_33_P3369213	LINC00999	0.15507	8.46236	1.36627	0.174347	0.215518	-6.42717	101929824	FAM157C	family with sequence similarity 157, member C [Source:HGNC Symbol;Acc:34081]	2
4264	A_33_P3369213	LINC00999	0.15507	8.46236	1.36627	0.174347	0.215518	-6.42717	101929822			2
4265	A_33_P3369213	LINC00999	0.15507	8.46236	1.36627	0.174347	0.215518	-6.42717	101929038	LINC01001	long intergenic non-protein coding RNA 1001 [Source:HGNC Symbol;Acc:38540]	2
4266	A_33_P3369213	LINC00999	0.15507	8.46236	1.36627	0.174347	0.215518	-6.42717	101926894	LINC01001	long intergenic non-protein coding RNA 1001 [Source:HGNC Symbol;Acc:38540]	2
4267	A_33_P3369213	LINC00999	0.15507	8.46236	1.36627	0.174347	0.215518	-6.42717	101060494	LINC01001	long intergenic non-protein coding RNA 1001 [Source:HGNC Symbol;Acc:38540]	2
4268	A_33_P3369213	LINC00999	0.15507	8.46236	1.36627	0.174347	0.215518	-6.42717	101930130	FAM157C	family with sequence similarity 157, member C [Source:HGNC Symbol;Acc:34081]	2
4269	A_33_P3369213	LINC00999	0.15507	8.46236	1.36627	0.174347	0.215518	-6.42717	101929822	LINC01001	long intergenic non-protein coding RNA 1001 [Source:HGNC Symbol;Acc:38540]	2
4270	A_33_P3369213	LINC00999	0.15507	8.46236	1.36627	0.174347	0.215518	-6.42717	101929038	FAM157C	family with sequence similarity 157, member C [Source:HGNC Symbol;Acc:34081]	2
4271	A_33_P3369213	LINC00999	0.15507	8.46236	1.36627	0.174347	0.215518	-6.42717	101929823			2
144	A_23_P142424	IGFLR1	0.154954	12.7212	1.12529	0.262657	0.311375	-6.7248	79713	IGFLR1	IGF-like family receptor 1 [Source:HGNC Symbol;Acc:23620]	1
145	A_23_P142424	IGFLR1	0.154954	12.7212	1.12529	0.262657	0.311375	-6.7248	NA		Uncharacterized protein [Source:UniProtKB/TrEMBL;Acc:M0R2N4]	1
1360	A_33_P3322430	CTNS	0.154567	12.9479	1.12621	0.26227	0.31124	-6.72378	1497	CTNS	cystinosin, lysosomal cystine transporter [Source:HGNC Symbol;Acc:2518]	1
4177	A_33_P3350207	HCFC1R1	0.153402	10.3899	1.25868	0.210529	0.255252	-6.56699	54985	HCFC1R1	host cell factor C1 regulator 1 (XPO1 dependent) [Source:HGNC Symbol;Acc:21198]	2
4580	A_33_P3772996	PRKACB	0.153129	9.34447	1.15017	0.252304	0.300354	-6.69668	5567	PRKACB	protein kinase, cAMP-dependent, catalytic, beta [Source:HGNC Symbol;Acc:9381]	2
1568	A_33_P3407780	PPM1F	0.152922	13.5858	1.23584	0.218872	0.264055	-6.59523	9647	PPM1F	protein phosphatase, Mg2+/Mn2+ dependent, 1F [Source:HGNC Symbol;Acc:19388]	1
445	A_23_P51187	PRKCZ	0.152915	11.1786	1.34553	0.180928	0.222927	-6.45498	5590	PRKCZ	protein kinase C, zeta [Source:HGNC Symbol;Acc:9412]	1
700	A_24_P252996		0.152874	12.2682	0.688544	0.492407	0.54529	-7.11972	2352	FOLR3	folate receptor 3 (gamma) [Source:HGNC Symbol;Acc:3795]	1
701	A_24_P252996		0.152874	12.2682	0.688544	0.492407	0.54529	-7.11972	NA			1
262	A_23_P258108	RPL9P16	0.152149	13.0067	0.918278	0.36027	0.414147	-6.93538	NA	RPL9P16	ribosomal protein L9 pseudogene 16 [Source:HGNC Symbol;Acc:36851]	1
2901	A_32_P105549	ANXA8L1	0.152028	8.03327	0.887842	0.376358	0.431188	-6.9628	728113	ANXA8L2	annexin A8-like 2 [Source:HGNC Symbol;Acc:23335]	2
2902	A_32_P105549	ANXA8L1	0.152028	8.03327	0.887842	0.376358	0.431188	-6.9628	244	ANXA8L2	annexin A8-like 2 [Source:HGNC Symbol;Acc:23335]	2
2903	A_32_P105549	ANXA8L1	0.152028	8.03327	0.887842	0.376358	0.431188	-6.9628	728113			2
2904	A_32_P105549	ANXA8L1	0.152028	8.03327	0.887842	0.376358	0.431188	-6.9628	653145	ANXA8L1	annexin A8-like 1 [Source:HGNC Symbol;Acc:23334]	2
2905	A_32_P105549	ANXA8L1	0.152028	8.03327	0.887842	0.376358	0.431188	-6.9628	653145	ANXA8	annexin A8 [Source:HGNC Symbol;Acc:546]	2
2906	A_32_P105549	ANXA8L1	0.152028	8.03327	0.887842	0.376358	0.431188	-6.9628	653145			2
2907	A_32_P105549	ANXA8L1	0.152028	8.03327	0.887842	0.376358	0.431188	-6.9628	244			2
4044	A_33_P3315899		0.150372	9.96525	0.729047	0.467358	0.521784	-7.09101	NA			2
1942	A_23_P209232	CLIP4	0.150316	8.48326	1.23737	0.218306	0.263509	-6.59336	79745	CLIP4	CAP-GLY domain containing linker protein family, member 4 [Source:HGNC Symbol;Acc:26108]	2
3347	A_33_P3242543	MAOA	0.14979	8.03491	0.804183	0.422843	0.477868	-7.03345	4128	MAOA	monoamine oxidase A [Source:HGNC Symbol;Acc:6833]	2
2047	A_23_P30243	ERAP2	0.149434	9.71868	0.832976	0.406473	0.461507	-7.00991	64167	ERAP2	endoplasmic reticulum aminopeptidase 2 [Source:HGNC Symbol;Acc:29499]	2
783	A_24_P417606	RPL35P1	0.149264	11.9956	1.1891	0.23669	0.283447	-6.65146	NA	RPL35P1	ribosomal protein L35 pseudogene 1 [Source:HGNC Symbol;Acc:36695]	1
1153	A_33_P3251703	CRIP1	0.149228	14.067	1.03225	0.303982	0.354214	-6.82464	1396	CRIP1	cysteine-rich protein 1 (intestinal) [Source:HGNC Symbol;Acc:2360]	1
1154	A_33_P3251703	CRIP1	0.149228	14.067	1.03225	0.303982	0.354214	-6.82464	1396			1
3323	A_33_P3237266	IDSP1	0.148293	8.73647	1.13013	0.260622	0.309715	-6.71939	NA	IDSP1	iduronate 2-sulfatase pseudogene 1 [Source:HGNC Symbol;Acc:5390]	2
2218	A_23_P40956	GHRL	0.148232	9.47724	1.02015	0.309658	0.360336	-6.837	51738	GHRL	ghrelin/obestatin prepropeptide [Source:HGNC Symbol;Acc:18129]	2
453	A_23_P55706	RELB	0.14803	11.9825	1.0395	0.30061	0.350883	-6.81716	5971	RELB	v-rel avian reticuloendotheliosis viral oncogene homolog B [Source:HGNC Symbol;Acc:9956]	1
199	A_23_P169494	ORM1	0.147595	11.6043	0.649294	0.517359	0.569045	-7.14599	5004	ORM1	orosomucoid 1 [Source:HGNC Symbol;Acc:8498]	1
4020	A_33_P3312030		0.14755	10.604	0.731725	0.465728	0.520305	-7.08906	NA			2
2312	A_23_P502350	RFX2	0.147414	9.36388	1.11381	0.267531	0.316823	-6.73758	101928900	RFX2	regulatory factor X, 2 (influences HLA class II expression) [Source:HGNC Symbol;Acc:9983]	2
2313	A_23_P502350	RFX2	0.147414	9.36388	1.11381	0.267531	0.316823	-6.73758	5990	RFX2	regulatory factor X, 2 (influences HLA class II expression) [Source:HGNC Symbol;Acc:9983]	2
671	A_24_P190472	SLPI	0.146474	10.8014	0.654926	0.513738	0.565791	-7.14231	6590	SLPI	secretory leukocyte peptidase inhibitor [Source:HGNC Symbol;Acc:11092]	1
3218	A_33_P3220425	CICP24	0.144792	8.70466	0.902021	0.368809	0.422823	-6.95014	NA	CICP24	capicua transcriptional repressor pseudogene 24 [Source:HGNC Symbol;Acc:48831]	2
3301	A_33_P3234472		0.144773	8.97343	0.94685	0.345571	0.398727	-6.90882	284751			2
202	A_23_P17345	MAFB	0.14393	10.9179	1.06498	0.288972	0.337992	-6.79048	9935	MAFB	v-maf avian musculoaponeurotic fibrosarcoma oncogene homolog B [Source:HGNC Symbol;Acc:6408]	1
3329	A_33_P3238820		0.143472	8.45433	0.931031	0.353661	0.407373	-6.92362	NA			2
241	A_23_P215913	CLU	0.143325	11.0859	0.747955	0.455915	0.510343	-7.07705	1191	CLU	clusterin [Source:HGNC Symbol;Acc:2095]	1
1192	A_33_P3267263	RNU1-1	0.141565	11.2473	0.920977	0.358865	0.41267	-6.93291	26871	RNU1-4	RNA, U1 small nuclear 4 [Source:HGNC Symbol;Acc:10128]	1
1193	A_33_P3267263	RNU1-1	0.141565	11.2473	0.920977	0.358865	0.41267	-6.93291	6060	RNU1-28P	RNA, U1 small nuclear 28, pseudogene [Source:HGNC Symbol;Acc:37498]	1
1194	A_33_P3267263	RNU1-1	0.141565	11.2473	0.920977	0.358865	0.41267	-6.93291	26863	RNVU1-18	RNA, variant U1 small nuclear 18 [Source:HGNC Symbol;Acc:37496]	1
1195	A_33_P3267263	RNU1-1	0.141565	11.2473	0.920977	0.358865	0.41267	-6.93291	26863	RNU1-27P	RNA, U1 small nuclear 27, pseudogene [Source:HGNC Symbol;Acc:37497]	1
1196	A_33_P3267263	RNU1-1	0.141565	11.2473	0.920977	0.358865	0.41267	-6.93291	26869	RNU1-1	RNA, U1 small nuclear 1 [Source:HGNC Symbol;Acc:10120]	1
1197	A_33_P3267263	RNU1-1	0.141565	11.2473	0.920977	0.358865	0.41267	-6.93291	26870	RNU1-28P	RNA, U1 small nuclear 28, pseudogene [Source:HGNC Symbol;Acc:37498]	1
1198	A_33_P3267263	RNU1-1	0.141565	11.2473	0.920977	0.358865	0.41267	-6.93291	26863	RNU1-2	RNA, U1 small nuclear 2 [Source:HGNC Symbol;Acc:10123]	1
1199	A_33_P3267263	RNU1-1	0.141565	11.2473	0.920977	0.358865	0.41267	-6.93291	26871	RNU1-3	RNA, U1 small nuclear 3 [Source:HGNC Symbol;Acc:10130]	1
1200	A_33_P3267263	RNU1-1	0.141565	11.2473	0.920977	0.358865	0.41267	-6.93291	26871	RNU1-2	RNA, U1 small nuclear 2 [Source:HGNC Symbol;Acc:10123]	1
1201	A_33_P3267263	RNU1-1	0.141565	11.2473	0.920977	0.358865	0.41267	-6.93291	26865	RNVU1-18	RNA, variant U1 small nuclear 18 [Source:HGNC Symbol;Acc:37496]	1
1202	A_33_P3267263	RNU1-1	0.141565	11.2473	0.920977	0.358865	0.41267	-6.93291	26871	RNU1-28P	RNA, U1 small nuclear 28, pseudogene [Source:HGNC Symbol;Acc:37498]	1
1203	A_33_P3267263	RNU1-1	0.141565	11.2473	0.920977	0.358865	0.41267	-6.93291	26869	RNU1-27P	RNA, U1 small nuclear 27, pseudogene [Source:HGNC Symbol;Acc:37497]	1
1204	A_33_P3267263	RNU1-1	0.141565	11.2473	0.920977	0.358865	0.41267	-6.93291	26866	RNU1-28P	RNA, U1 small nuclear 28, pseudogene [Source:HGNC Symbol;Acc:37498]	1
1205	A_33_P3267263	RNU1-1	0.141565	11.2473	0.920977	0.358865	0.41267	-6.93291	26870	RNU1-2	RNA, U1 small nuclear 2 [Source:HGNC Symbol;Acc:10123]	1
1206	A_33_P3267263	RNU1-1	0.141565	11.2473	0.920977	0.358865	0.41267	-6.93291	26869	RNU1-28P	RNA, U1 small nuclear 28, pseudogene [Source:HGNC Symbol;Acc:37498]	1
1207	A_33_P3267263	RNU1-1	0.141565	11.2473	0.920977	0.358865	0.41267	-6.93291	6060	RNU1-2	RNA, U1 small nuclear 2 [Source:HGNC Symbol;Acc:10123]	1
1208	A_33_P3267263	RNU1-1	0.141565	11.2473	0.920977	0.358865	0.41267	-6.93291	26865	RNU1-2	RNA, U1 small nuclear 2 [Source:HGNC Symbol;Acc:10123]	1
1209	A_33_P3267263	RNU1-1	0.141565	11.2473	0.920977	0.358865	0.41267	-6.93291	26870	RNU1-27P	RNA, U1 small nuclear 27, pseudogene [Source:HGNC Symbol;Acc:37497]	1
1210	A_33_P3267263	RNU1-1	0.141565	11.2473	0.920977	0.358865	0.41267	-6.93291	26869	RNU1-3	RNA, U1 small nuclear 3 [Source:HGNC Symbol;Acc:10130]	1
1211	A_33_P3267263	RNU1-1	0.141565	11.2473	0.920977	0.358865	0.41267	-6.93291	26870	RNU1-4	RNA, U1 small nuclear 4 [Source:HGNC Symbol;Acc:10128]	1
1212	A_33_P3267263	RNU1-1	0.141565	11.2473	0.920977	0.358865	0.41267	-6.93291	26866	RNU1-2	RNA, U1 small nuclear 2 [Source:HGNC Symbol;Acc:10123]	1
1213	A_33_P3267263	RNU1-1	0.141565	11.2473	0.920977	0.358865	0.41267	-6.93291	26865	RNU1-1	RNA, U1 small nuclear 1 [Source:HGNC Symbol;Acc:10120]	1
1214	A_33_P3267263	RNU1-1	0.141565	11.2473	0.920977	0.358865	0.41267	-6.93291	26869	RNVU1-18	RNA, variant U1 small nuclear 18 [Source:HGNC Symbol;Acc:37496]	1
1215	A_33_P3267263	RNU1-1	0.141565	11.2473	0.920977	0.358865	0.41267	-6.93291	6060	RNVU1-18	RNA, variant U1 small nuclear 18 [Source:HGNC Symbol;Acc:37496]	1
1216	A_33_P3267263	RNU1-1	0.141565	11.2473	0.920977	0.358865	0.41267	-6.93291	26865	RNU1-3	RNA, U1 small nuclear 3 [Source:HGNC Symbol;Acc:10130]	1
1217	A_33_P3267263	RNU1-1	0.141565	11.2473	0.920977	0.358865	0.41267	-6.93291	26863	RNU1-4	RNA, U1 small nuclear 4 [Source:HGNC Symbol;Acc:10128]	1
1218	A_33_P3267263	RNU1-1	0.141565	11.2473	0.920977	0.358865	0.41267	-6.93291	26863	RNU1-28P	RNA, U1 small nuclear 28, pseudogene [Source:HGNC Symbol;Acc:37498]	1
1219	A_33_P3267263	RNU1-1	0.141565	11.2473	0.920977	0.358865	0.41267	-6.93291	6060	RNU1-27P	RNA, U1 small nuclear 27, pseudogene [Source:HGNC Symbol;Acc:37497]	1
1220	A_33_P3267263	RNU1-1	0.141565	11.2473	0.920977	0.358865	0.41267	-6.93291	6060	RNU1-1	RNA, U1 small nuclear 1 [Source:HGNC Symbol;Acc:10120]	1
1221	A_33_P3267263	RNU1-1	0.141565	11.2473	0.920977	0.358865	0.41267	-6.93291	26865	RNU1-27P	RNA, U1 small nuclear 27, pseudogene [Source:HGNC Symbol;Acc:37497]	1
1222	A_33_P3267263	RNU1-1	0.141565	11.2473	0.920977	0.358865	0.41267	-6.93291	26869	RNU1-2	RNA, U1 small nuclear 2 [Source:HGNC Symbol;Acc:10123]	1
1223	A_33_P3267263	RNU1-1	0.141565	11.2473	0.920977	0.358865	0.41267	-6.93291	26870	RNU1-3	RNA, U1 small nuclear 3 [Source:HGNC Symbol;Acc:10130]	1
1224	A_33_P3267263	RNU1-1	0.141565	11.2473	0.920977	0.358865	0.41267	-6.93291	26866	RNU1-4	RNA, U1 small nuclear 4 [Source:HGNC Symbol;Acc:10128]	1
1225	A_33_P3267263	RNU1-1	0.141565	11.2473	0.920977	0.358865	0.41267	-6.93291	26863	RNU1-1	RNA, U1 small nuclear 1 [Source:HGNC Symbol;Acc:10120]	1
1226	A_33_P3267263	RNU1-1	0.141565	11.2473	0.920977	0.358865	0.41267	-6.93291	6060	RNU1-4	RNA, U1 small nuclear 4 [Source:HGNC Symbol;Acc:10128]	1
1227	A_33_P3267263	RNU1-1	0.141565	11.2473	0.920977	0.358865	0.41267	-6.93291	26871	RNVU1-18	RNA, variant U1 small nuclear 18 [Source:HGNC Symbol;Acc:37496]	1
1228	A_33_P3267263	RNU1-1	0.141565	11.2473	0.920977	0.358865	0.41267	-6.93291	26870	RNVU1-18	RNA, variant U1 small nuclear 18 [Source:HGNC Symbol;Acc:37496]	1
1229	A_33_P3267263	RNU1-1	0.141565	11.2473	0.920977	0.358865	0.41267	-6.93291	26866	RNU1-27P	RNA, U1 small nuclear 27, pseudogene [Source:HGNC Symbol;Acc:37497]	1
1230	A_33_P3267263	RNU1-1	0.141565	11.2473	0.920977	0.358865	0.41267	-6.93291	6060	RNU1-3	RNA, U1 small nuclear 3 [Source:HGNC Symbol;Acc:10130]	1
1231	A_33_P3267263	RNU1-1	0.141565	11.2473	0.920977	0.358865	0.41267	-6.93291	26871	RNU1-1	RNA, U1 small nuclear 1 [Source:HGNC Symbol;Acc:10120]	1
1232	A_33_P3267263	RNU1-1	0.141565	11.2473	0.920977	0.358865	0.41267	-6.93291	26866	RNVU1-18	RNA, variant U1 small nuclear 18 [Source:HGNC Symbol;Acc:37496]	1
1233	A_33_P3267263	RNU1-1	0.141565	11.2473	0.920977	0.358865	0.41267	-6.93291	26869	RNU1-4	RNA, U1 small nuclear 4 [Source:HGNC Symbol;Acc:10128]	1
1234	A_33_P3267263	RNU1-1	0.141565	11.2473	0.920977	0.358865	0.41267	-6.93291	26863	RNU1-3	RNA, U1 small nuclear 3 [Source:HGNC Symbol;Acc:10130]	1
1235	A_33_P3267263	RNU1-1	0.141565	11.2473	0.920977	0.358865	0.41267	-6.93291	26870	RNU1-1	RNA, U1 small nuclear 1 [Source:HGNC Symbol;Acc:10120]	1
1236	A_33_P3267263	RNU1-1	0.141565	11.2473	0.920977	0.358865	0.41267	-6.93291	26866	RNU1-3	RNA, U1 small nuclear 3 [Source:HGNC Symbol;Acc:10130]	1
1237	A_33_P3267263	RNU1-1	0.141565	11.2473	0.920977	0.358865	0.41267	-6.93291	26866	RNU1-1	RNA, U1 small nuclear 1 [Source:HGNC Symbol;Acc:10120]	1
1238	A_33_P3267263	RNU1-1	0.141565	11.2473	0.920977	0.358865	0.41267	-6.93291	26871	RNU1-27P	RNA, U1 small nuclear 27, pseudogene [Source:HGNC Symbol;Acc:37497]	1
1239	A_33_P3267263	RNU1-1	0.141565	11.2473	0.920977	0.358865	0.41267	-6.93291	26865	RNU1-4	RNA, U1 small nuclear 4 [Source:HGNC Symbol;Acc:10128]	1
1240	A_33_P3267263	RNU1-1	0.141565	11.2473	0.920977	0.358865	0.41267	-6.93291	26865	RNU1-28P	RNA, U1 small nuclear 28, pseudogene [Source:HGNC Symbol;Acc:37498]	1
4185	A_33_P3354607	CCL4	0.141396	9.55516	0.751018	0.454076	0.508619	-7.07476	6351	CCL4	chemokine (C-C motif) ligand 4 [Source:HGNC Symbol;Acc:10630]	2
609	A_24_P103469	LST1	0.141109	13.5868	1.19644	0.233825	0.280409	-6.64277	7940	LST1	leukocyte specific transcript 1 [Source:HGNC Symbol;Acc:14189]	1
2581	A_24_P235429	ABCA1	0.140908	8.9531	1.07962	0.282423	0.331696	-6.77486	19	ABCA1	ATP-binding cassette, sub-family A (ABC1), member 1 [Source:HGNC Symbol;Acc:29]	2
2117	A_23_P325690	ANKRD35	0.140449	8.37973	1.18651	0.237706	0.284563	-6.65451	148741	ANKRD35	ankyrin repeat domain 35 [Source:HGNC Symbol;Acc:26323]	2
1907	A_23_P201211	FCRL5	0.140378	8.51838	0.823009	0.412095	0.467114	-7.01816	83416	FCRL5	Fc receptor-like 5 [Source:HGNC Symbol;Acc:18508]	2
721	A_24_P280113	IL13RA1	0.140012	11.9286	1.08786	0.278786	0.327989	-6.76599	3597	IL13RA1	interleukin 13 receptor, alpha 1 [Source:HGNC Symbol;Acc:5974]	1
1166	A_33_P3255782		0.139597	13.4354	1.28615	0.200806	0.244943	-6.53235	NA			1
1365	A_33_P3325009	RPS27P23	0.138614	14.5564	0.936971	0.350609	0.40413	-6.91809	NA	RPS27P23	ribosomal protein S27 pseudogene 23 [Source:HGNC Symbol;Acc:35716]	1
2505	A_24_P130936	DDX3Y	0.137841	7.77388	1.39459	0.165653	0.205441	-6.38852	8653	DDX3Y	DEAD (Asp-Glu-Ala-Asp) box helicase 3, Y-linked [Source:HGNC Symbol;Acc:2699]	2
1533	A_33_P3390873		0.137039	12.5442	0.875988	0.382744	0.437183	-6.97323	NA			1
4514	A_33_P3420235	ARPC5	0.136757	8.7998	0.647165	0.518731	0.57037	-7.14737	10092	ARPC5	actin related protein 2/3 complex, subunit 5, 16kDa [Source:HGNC Symbol;Acc:708]	2
4072	A_33_P3321372	CNTNAP3	0.136699	9.29535	0.766971	0.444569	0.499938	-7.06266	101929869	CNTNAP3B	contactin associated protein-like 3B [Source:HGNC Symbol;Acc:32035]	2
4073	A_33_P3321372	CNTNAP3	0.136699	9.29535	0.766971	0.444569	0.499938	-7.06266	101927068	CNTNAP3	contactin associated protein-like 3 [Source:HGNC Symbol;Acc:13834]	2
4074	A_33_P3321372	CNTNAP3	0.136699	9.29535	0.766971	0.444569	0.499938	-7.06266	441402	CNTNAP3B	contactin associated protein-like 3B [Source:HGNC Symbol;Acc:32035]	2
4075	A_33_P3321372	CNTNAP3	0.136699	9.29535	0.766971	0.444569	0.499938	-7.06266	79937	CNTNAP3	contactin associated protein-like 3 [Source:HGNC Symbol;Acc:13834]	2
4076	A_33_P3321372	CNTNAP3	0.136699	9.29535	0.766971	0.444569	0.499938	-7.06266	79937	CNTNAP3B	contactin associated protein-like 3B [Source:HGNC Symbol;Acc:32035]	2
4077	A_33_P3321372	CNTNAP3	0.136699	9.29535	0.766971	0.444569	0.499938	-7.06266	728577	CNTNAP3B	contactin associated protein-like 3B [Source:HGNC Symbol;Acc:32035]	2
2397	A_23_P76851	PRMT5	0.136227	9.88741	1.20151	0.231862	0.278585	-6.63674	10419	PRMT5	protein arginine methyltransferase 5 [Source:HGNC Symbol;Acc:10894]	2
1404	A_33_P3333033	SGSM2	0.135506	11.1259	0.68693	0.49342	0.546235	-7.12083	9905	SGSM2	small G protein signaling modulator 2 [Source:HGNC Symbol;Acc:29026]	1
1279	A_33_P3284508	CD14	0.134795	15.2637	1.00801	0.31543	0.366513	-6.84926	929	CD14	CD14 molecule [Source:HGNC Symbol;Acc:1628]	1
14	A_23_P106194	FOS	0.133303	10.5502	1.01085	0.314074	0.365101	-6.84641	2353	FOS	FBJ murine osteosarcoma viral oncogene homolog [Source:HGNC Symbol;Acc:3796]	1
4492	A_33_P3414880		0.132719	9.71742	1.12133	0.264331	0.313251	-6.72923	339192			2
594	A_23_P97700	TXNIP	0.130735	15.1697	0.871364	0.385253	0.439461	-6.97726	10628	TXNIP	thioredoxin interacting protein [Source:HGNC Symbol;Acc:16952]	1
595	A_23_P97700	TXNIP	0.130735	15.1697	0.871364	0.385253	0.439461	-6.97726	10628		cDNA FLJ61424, highly similar to Homo sapiens thioredoxin interacting protein (TXNIP), mRNA [Source:UniProtKB/TrEMBL;Acc:B4DVM7]	1
984	A_32_P9543	APOBEC3A	0.130364	12.3087	0.795902	0.427622	0.482311	-7.04007	200315	APOBEC3A	apolipoprotein B mRNA editing enzyme, catalytic polypeptide-like 3A [Source:HGNC Symbol;Acc:17343]	1
985	A_32_P9543	APOBEC3A	0.130364	12.3087	0.795902	0.427622	0.482311	-7.04007	100913187	APOBEC3A	apolipoprotein B mRNA editing enzyme, catalytic polypeptide-like 3A [Source:HGNC Symbol;Acc:17343]	1
4171	A_33_P3348614	TBL1XR1	0.128643	9.65247	1.00114	0.318725	0.370129	-6.85613	79718	TBL1XR1	transducin (beta)-like 1 X-linked receptor 1 [Source:HGNC Symbol;Acc:29529]	2
3968	A_33_P3300495	PLGLB1	0.128262	8.18907	1.09975	0.273589	0.322953	-6.75305	5343	PLGLB1	plasminogen-like B1 [Source:HGNC Symbol;Acc:9072]	2
3969	A_33_P3300495	PLGLB1	0.128262	8.18907	1.09975	0.273589	0.322953	-6.75305	5342	PLGLB1	plasminogen-like B1 [Source:HGNC Symbol;Acc:9072]	2
2941	A_32_P165340	SRP9P1	0.128032	9.092	1.00785	0.315504	0.366513	-6.84942	NA	SRP9P1	signal recognition particle 9 pseudogene 1 [Source:HGNC Symbol;Acc:23402]	2
1965	A_23_P215227		0.127704	10.3624	1.12664	0.262086	0.311131	-6.72329	10049	DNAJB6	DnaJ (Hsp40) homolog, subfamily B, member 6 [Source:HGNC Symbol;Acc:14888]	2
1966	A_23_P215227		0.127704	10.3624	1.12664	0.262086	0.311131	-6.72329	NA			2
1672	A_23_P111452	AGAP3	0.126984	9.33387	1.09824	0.274247	0.323429	-6.75471	116988	AGAP3	ArfGAP with GTPase domain, ankyrin repeat and PH domain 3 [Source:HGNC Symbol;Acc:16923]	2
221	A_23_P206901	NDE1	0.125541	12.9478	1.04778	0.296793	0.346784	-6.80856	54820	NDE1	nudE neurodevelopment protein 1 [Source:HGNC Symbol;Acc:17619]	1
1900	A_23_P200001	NEXN	0.12534	8.45622	1.07657	0.283781	0.332833	-6.77814	91624	NEXN	nexilin (F actin binding protein) [Source:HGNC Symbol;Acc:29557]	2
2731	A_24_P319923	MYLK	0.124522	7.92679	1.03017	0.304951	0.3551	-6.82677	4638	MYLK	myosin light chain kinase [Source:HGNC Symbol;Acc:7590]	2
1474	A_33_P3365878	BMP8B	0.123861	13.1888	0.886094	0.377296	0.431828	-6.96435	656	BMP8B	bone morphogenetic protein 8b [Source:HGNC Symbol;Acc:1075]	1
2404	A_23_P7827	FAM26F	0.123771	9.1723	0.820409	0.41357	0.468475	-7.02029	441168	FAM26F	family with sequence similarity 26, member F [Source:HGNC Symbol;Acc:33391]	2
672	A_24_P192805	CARD17	0.123696	10.6652	1.10569	0.27102	0.320399	-6.74654	440068	CARD17	caspase recruitment domain family, member 17 [Source:HGNC Symbol;Acc:33827]	1
1787	A_23_P145584	UBE2H	0.123071	9.43179	0.945965	0.346021	0.399111	-6.90965	7328	UBE2H	ubiquitin-conjugating enzyme E2H [Source:HGNC Symbol;Acc:12484]	2
1025	A_33_P3220152	SBNO2	0.123015	10.9226	0.855613	0.393875	0.448248	-6.99084	22904	SBNO2	strawberry notch homolog 2 (Drosophila) [Source:HGNC Symbol;Acc:29158]	1
4346	A_33_P3381827	OSBPL2	0.122696	9.3055	1.0817	0.281501	0.330841	-6.77263	9885	OSBPL2	oxysterol binding protein-like 2 [Source:HGNC Symbol;Acc:15761]	2
2507	A_24_P131589	CD86	0.121456	8.21808	0.674397	0.501325	0.553012	-7.12937	942	CD86	CD86 molecule [Source:HGNC Symbol;Acc:1705]	2
1243	A_33_P3270852		0.120412	14.0746	0.8661	0.388121	0.442438	-6.98182	NA			1
3738	A_33_P3262694		0.118929	9.7431	0.750677	0.45428	0.508681	-7.07502	NA			2
784	A_24_P418418		0.118667	13.9563	0.851051	0.396394	0.450965	-6.99472	NA			1
1045	A_33_P3225873		0.118649	13.8957	0.824605	0.411192	0.4664	-7.01684	101930567	LINC01001	long intergenic non-protein coding RNA 1001 [Source:HGNC Symbol;Acc:38540]	1
1046	A_33_P3225873		0.118649	13.8957	0.824605	0.411192	0.4664	-7.01684	101927077	LINC01001	long intergenic non-protein coding RNA 1001 [Source:HGNC Symbol;Acc:38540]	1
1047	A_33_P3225873		0.118649	13.8957	0.824605	0.411192	0.4664	-7.01684	101930209			1
1048	A_33_P3225873		0.118649	13.8957	0.824605	0.411192	0.4664	-7.01684	729737			1
1049	A_33_P3225873		0.118649	13.8957	0.824605	0.411192	0.4664	-7.01684	101929819		Uncharacterized protein [Source:UniProtKB/TrEMBL;Acc:R4GN28]	1
1050	A_33_P3225873		0.118649	13.8957	0.824605	0.411192	0.4664	-7.01684	101930218			1
1051	A_33_P3225873		0.118649	13.8957	0.824605	0.411192	0.4664	-7.01684	NA			1
1052	A_33_P3225873		0.118649	13.8957	0.824605	0.411192	0.4664	-7.01684	100133182			1
1053	A_33_P3225873		0.118649	13.8957	0.824605	0.411192	0.4664	-7.01684	388572	LINC01001	long intergenic non-protein coding RNA 1001 [Source:HGNC Symbol;Acc:38540]	1
1054	A_33_P3225873		0.118649	13.8957	0.824605	0.411192	0.4664	-7.01684	101928706			1
1055	A_33_P3225873		0.118649	13.8957	0.824605	0.411192	0.4664	-7.01684	101929850			1
1056	A_33_P3225873		0.118649	13.8957	0.824605	0.411192	0.4664	-7.01684	101930174			1
1057	A_33_P3225873		0.118649	13.8957	0.824605	0.411192	0.4664	-7.01684	101060494	LINC01001	long intergenic non-protein coding RNA 1001 [Source:HGNC Symbol;Acc:38540]	1
1058	A_33_P3225873		0.118649	13.8957	0.824605	0.411192	0.4664	-7.01684	101929038	LINC01001	long intergenic non-protein coding RNA 1001 [Source:HGNC Symbol;Acc:38540]	1
1059	A_33_P3225873		0.118649	13.8957	0.824605	0.411192	0.4664	-7.01684	399844			1
1060	A_33_P3225873		0.118649	13.8957	0.824605	0.411192	0.4664	-7.01684	101929712	LINC01001	long intergenic non-protein coding RNA 1001 [Source:HGNC Symbol;Acc:38540]	1
1061	A_33_P3225873		0.118649	13.8957	0.824605	0.411192	0.4664	-7.01684	101929823			1
1062	A_33_P3225873		0.118649	13.8957	0.824605	0.411192	0.4664	-7.01684	101930127	LINC01001	long intergenic non-protein coding RNA 1001 [Source:HGNC Symbol;Acc:38540]	1
1063	A_33_P3225873		0.118649	13.8957	0.824605	0.411192	0.4664	-7.01684	101929822	LINC01001	long intergenic non-protein coding RNA 1001 [Source:HGNC Symbol;Acc:38540]	1
1064	A_33_P3225873		0.118649	13.8957	0.824605	0.411192	0.4664	-7.01684	101929824	LINC01001	long intergenic non-protein coding RNA 1001 [Source:HGNC Symbol;Acc:38540]	1
1065	A_33_P3225873		0.118649	13.8957	0.824605	0.411192	0.4664	-7.01684	101926894	LINC01001	long intergenic non-protein coding RNA 1001 [Source:HGNC Symbol;Acc:38540]	1
1066	A_33_P3225873		0.118649	13.8957	0.824605	0.411192	0.4664	-7.01684	728728		Uncharacterized protein [Source:UniProtKB/TrEMBL;Acc:R4GN28]	1
1067	A_33_P3225873		0.118649	13.8957	0.824605	0.411192	0.4664	-7.01684	101929822			1
1068	A_33_P3225873		0.118649	13.8957	0.824605	0.411192	0.4664	-7.01684	100996768		Uncharacterized protein [Source:UniProtKB/TrEMBL;Acc:R4GN28]	1
705	A_24_P262201	SULT1A4	0.118037	11.6888	0.887341	0.376627	0.431352	-6.96324	101929857	SULT1A4	sulfotransferase family, cytosolic, 1A, phenol-preferring, member 4 [Source:HGNC Symbol;Acc:30004]	1
706	A_24_P262201	SULT1A4	0.118037	11.6888	0.887341	0.376627	0.431352	-6.96324	100526830	SLX1A-SULT1A3	SLX1A-SULT1A3 readthrough (NMD candidate) [Source:HGNC Symbol;Acc:44437]	1
707	A_24_P262201	SULT1A4	0.118037	11.6888	0.887341	0.376627	0.431352	-6.96324	100526831	SLX1B-SULT1A4	SLX1B-SULT1A4 readthrough (NMD candidate) [Source:HGNC Symbol;Acc:48353]	1
708	A_24_P262201	SULT1A4	0.118037	11.6888	0.887341	0.376627	0.431352	-6.96324	445329	SULT1A4	sulfotransferase family, cytosolic, 1A, phenol-preferring, member 4 [Source:HGNC Symbol;Acc:30004]	1
709	A_24_P262201	SULT1A4	0.118037	11.6888	0.887341	0.376627	0.431352	-6.96324	101929857	SULT1A3	sulfotransferase family, cytosolic, 1A, phenol-preferring, member 3 [Source:HGNC Symbol;Acc:11455]	1
710	A_24_P262201	SULT1A4	0.118037	11.6888	0.887341	0.376627	0.431352	-6.96324	445329	SULT1A3	sulfotransferase family, cytosolic, 1A, phenol-preferring, member 3 [Source:HGNC Symbol;Acc:11455]	1
711	A_24_P262201	SULT1A4	0.118037	11.6888	0.887341	0.376627	0.431352	-6.96324	6818	SULT1A3	sulfotransferase family, cytosolic, 1A, phenol-preferring, member 3 [Source:HGNC Symbol;Acc:11455]	1
712	A_24_P262201	SULT1A4	0.118037	11.6888	0.887341	0.376627	0.431352	-6.96324	6818	SULT1A4	sulfotransferase family, cytosolic, 1A, phenol-preferring, member 4 [Source:HGNC Symbol;Acc:30004]	1
4385	A_33_P3387696	TMBIM4	0.116096	10.3135	0.733945	0.464379	0.519137	-7.08743	51643	TMBIM4	transmembrane BAX inhibitor motif containing 4 [Source:HGNC Symbol;Acc:24257]	2
2239	A_23_P416581	GNAZ	0.115038	9.76363	0.642771	0.521569	0.573122	-7.15021	2781	GNAZ	guanine nucleotide binding protein (G protein), alpha z polypeptide [Source:HGNC Symbol;Acc:4395]	2
4454	A_33_P3404331	TAB2	0.113784	9.36802	1.03743	0.301571	0.351885	-6.8193	23118	TAB2	TGF-beta activated kinase 1/MAP3K7 binding protein 2 [Source:HGNC Symbol;Acc:17075]	2
2320	A_23_P52207	BAMBI	0.112903	8.05664	0.97172	0.333096	0.385115	-6.88504	25805	BAMBI	BMP and activin membrane-bound inhibitor [Source:HGNC Symbol;Acc:30251]	2
332	A_23_P334021	IGF2R	0.112156	10.5123	0.875726	0.382886	0.437199	-6.97346	3482	IGF2R	insulin-like growth factor 2 receptor [Source:HGNC Symbol;Acc:5467]	1
596	A_23_P97860	LIPA	0.111817	10.7991	0.700829	0.484733	0.538687	-7.11119	3988	LIPA	lipase A, lysosomal acid, cholesterol esterase [Source:HGNC Symbol;Acc:6617]	1
1959	A_23_P212617	TFRC	0.111638	9.0202	0.691705	0.490426	0.543455	-7.11754	7037	TFRC	transferrin receptor [Source:HGNC Symbol;Acc:11763]	2
1134	A_33_P3241582	RPS15AP40	0.111095	13.6814	0.80343	0.423276	0.4782	-7.03406	NA	RPS15AP40	ribosomal protein S15a pseudogene 40 [Source:HGNC Symbol;Acc:36041]	1
2740	A_24_P328504	SP140	0.111087	9.8141	0.832061	0.406987	0.461937	-7.01068	101928789	SP140	SP140 nuclear body protein [Source:HGNC Symbol;Acc:17133]	2
2741	A_24_P328504	SP140	0.111087	9.8141	0.832061	0.406987	0.461937	-7.01068	11262	SP140	SP140 nuclear body protein [Source:HGNC Symbol;Acc:17133]	2
4083	A_33_P3322192		0.110751	8.99128	0.844535	0.40001	0.454624	-7.00024	NA			2
552	A_23_P86330	IER5	0.110343	11.3573	0.792914	0.429355	0.483946	-7.04244	51278	IER5	immediate early response 5 [Source:HGNC Symbol;Acc:5393]	1
1520	A_33_P3384997	RPS20P32	0.109943	14.4434	0.691571	0.49051	0.543455	-7.11763	NA	RPS20P32	ribosomal protein S20 pseudogene 32 [Source:HGNC Symbol;Acc:36444]	1
848	A_24_P97342	PROK2	0.109673	14.1813	0.632154	0.52846	0.579946	-7.15698	60675	PROK2	prokineticin 2 [Source:HGNC Symbol;Acc:18455]	1
1343	A_33_P3316928	PELI1	0.109292	11.5586	0.69988	0.485324	0.53902	-7.11185	57162	PELI1	pellino E3 ubiquitin protein ligase 1 [Source:HGNC Symbol;Acc:8827]	1
547	A_23_P8452	LFNG	0.108528	11.2967	0.819223	0.414243	0.469082	-7.02126	3955	LFNG	LFNG O-fucosylpeptide 3-beta-N-acetylglucosaminyltransferase [Source:HGNC Symbol;Acc:6560]	1
847	A_24_P943393	AHNAK	0.107061	10.9737	0.733221	0.464819	0.519458	-7.08796	79026	AHNAK	AHNAK nucleoprotein [Source:HGNC Symbol;Acc:347]	1
4477	A_33_P3410821	GOLGA8B	0.106056	8.13311	0.683306	0.495698	0.548402	-7.12331	23015	GOLGA8B	golgin A8 family, member B [Source:HGNC Symbol;Acc:31973]	2
4478	A_33_P3410821	GOLGA8B	0.106056	8.13311	0.683306	0.495698	0.548402	-7.12331	440270	GOLGA8B	golgin A8 family, member B [Source:HGNC Symbol;Acc:31973]	2
4479	A_33_P3410821	GOLGA8B	0.106056	8.13311	0.683306	0.495698	0.548402	-7.12331	101930583	GOLGA8B	golgin A8 family, member B [Source:HGNC Symbol;Acc:31973]	2
557	A_23_P88626	ANPEP	0.105063	10.5184	0.755439	0.45143	0.506153	-7.07143	290	ANPEP	alanyl (membrane) aminopeptidase [Source:HGNC Symbol;Acc:500]	1
1856	A_23_P163711	FAM57B	0.104304	9.07217	0.62239	0.534837	0.585627	-7.16311	83723	FAM57B	family with sequence similarity 57, member B [Source:HGNC Symbol;Acc:25295]	2
1857	A_23_P163711	FAM57B	0.104304	9.07217	0.62239	0.534837	0.585627	-7.16311	100996332	FAM57B	family with sequence similarity 57, member B [Source:HGNC Symbol;Acc:25295]	2
2339	A_23_P57760	ACPL2	0.104269	8.69589	0.871781	0.385026	0.439349	-6.9769	92370	ACPL2	acid phosphatase-like 2 [Source:HGNC Symbol;Acc:26303]	2
4139	A_33_P3338071	FCGR3A	0.104174	8.54149	0.726064	0.469179	0.523474	-7.09318	2214	FCGR3A	Fc fragment of IgG, low affinity IIIa, receptor (CD16a) [Source:HGNC Symbol;Acc:3619]	2
3146	A_33_P3208970	ZNF683	0.101766	7.68847	0.723468	0.470766	0.525073	-7.09506	257101	ZNF683	zinc finger protein 683 [Source:HGNC Symbol;Acc:28495]	2
3754	A_33_P3266010	RIN1	0.100744	9.29934	0.881912	0.379544	0.433965	-6.96803	9610	RIN1	Ras and Rab interactor 1 [Source:HGNC Symbol;Acc:18749]	2
1621	A_33_P3771039		0.100561	12.8465	0.904047	0.367737	0.421736	-6.94832	NA			1
4149	A_33_P3341787	IDSP1	0.100522	8.94291	0.843	0.400864	0.455443	-7.00153	NA	IDSP1	iduronate 2-sulfatase pseudogene 1 [Source:HGNC Symbol;Acc:5390]	2
1492	A_33_P3376140	KCNJ15	0.0998746	11.2064	0.770393	0.442544	0.497989	-7.06003	3772	KCNJ15	potassium inwardly-rectifying channel, subfamily J, member 15 [Source:HGNC Symbol;Acc:6261]	1
3796	A_33_P3273884	HLA-DQA1	0.0978755	9.07039	0.479147	0.632685	0.677551	-7.24213	100509457	HLA-DQA1	major histocompatibility complex, class II, DQ alpha 1 [Source:HGNC Symbol;Acc:4942]	2
3797	A_33_P3273884	HLA-DQA1	0.0978755	9.07039	0.479147	0.632685	0.677551	-7.24213	3117	HLA-DQA1	major histocompatibility complex, class II, DQ alpha 1 [Source:HGNC Symbol;Acc:4942]	2
3832	A_33_P3278826	LTK	0.0977673	8.6668	0.619445	0.536769	0.587365	-7.16494	4058	LTK	leukocyte receptor tyrosine kinase [Source:HGNC Symbol;Acc:6721]	2
4461	A_33_P3406449	SLC15A4	0.097514	10.2211	0.836487	0.404503	0.459424	-7.00699	121260	SLC15A4	solute carrier family 15 (oligopeptide transporter), member 4 [Source:HGNC Symbol;Acc:23090]	2
1668	A_23_P109143	PRNP	0.0967707	9.55928	0.676834	0.499782	0.551846	-7.12772	5621	PRNP	prion protein [Source:HGNC Symbol;Acc:9449]	2
1645	A_23_P101829	LPAR2	0.0963413	9.59901	0.846707	0.398802	0.453402	-6.9984	9170	LPAR2	lysophosphatidic acid receptor 2 [Source:HGNC Symbol;Acc:3168]	2
2503	A_24_P127312	RPL17P33	0.096207	9.1942	0.472709	0.637259	0.681593	-7.2452	NA	RPL17P33	ribosomal protein L17 pseudogene 33 [Source:HGNC Symbol;Acc:36654]	2
1939	A_23_P208788		0.0961082	9.0502	0.503957	0.615193	0.662351	-7.22991	NA			2
1940	A_23_P208788		0.0961082	9.0502	0.503957	0.615193	0.662351	-7.22991	64073	C19orf33	chromosome 19 open reading frame 33 [Source:HGNC Symbol;Acc:16668]	2
897	A_32_P209230	CITED4	0.0959575	11.3986	0.760565	0.448372	0.503221	-7.06755	163732	CITED4	Cbp/p300-interacting transactivator, with Glu/Asp-rich carboxy-terminal domain, 4 [Source:HGNC Symbol;Acc:18696]	1
1512	A_33_P3383283		0.0959294	11.5926	0.783077	0.435087	0.489921	-7.05019	100996702			1
758	A_24_P360269	RNASET2	0.0948139	13.9767	0.831175	0.407485	0.462349	-7.01141	8635	RNASET2	ribonuclease T2 [Source:HGNC Symbol;Acc:21686]	1
1315	A_33_P3304282	RPS15A	0.0925827	12.9315	0.605804	0.545761	0.596058	-7.1733	6210	RPS15A	ribosomal protein S15a [Source:HGNC Symbol;Acc:10389]	1
3749	A_33_P3264364	DNM3	0.0919398	8.03128	0.796714	0.427152	0.481941	-7.03942	26052	DNM3	dynamin 3 [Source:HGNC Symbol;Acc:29125]	2
1707	A_23_P12343	GSTM3	0.0917079	8.02186	0.651059	0.516223	0.568161	-7.14484	2947	GSTM3	glutathione S-transferase mu 3 (brain) [Source:HGNC Symbol;Acc:4635]	2
2373	A_23_P7144	CXCL1	0.0902435	9.86707	0.63677	0.525458	0.577209	-7.15405	2919	CXCL1	chemokine (C-X-C motif) ligand 1 (melanoma growth stimulating activity, alpha) [Source:HGNC Symbol;Acc:4602]	2
3901	A_33_P3292540	CDKN2C	0.0898765	8.65175	0.658443	0.511484	0.563491	-7.14	1031	CDKN2C	cyclin-dependent kinase inhibitor 2C (p18, inhibits CDK4) [Source:HGNC Symbol;Acc:1789]	2
1616	A_33_P3702055	SLC11A1	0.0898419	12.8532	0.675425	0.500673	0.552651	-7.12867	6556	SLC11A1	solute carrier family 11 (proton-coupled divalent metal ion transporter), member 1 [Source:HGNC Symbol;Acc:10907]	1
2944	A_32_P173662	CRISP2	0.0892838	7.96624	0.602751	0.547784	0.597694	-7.17515	7180	CRISP2	cysteine-rich secretory protein 2 [Source:HGNC Symbol;Acc:12024]	2
315	A_23_P31224	PILRA	0.0892756	11.3143	0.606503	0.545298	0.595744	-7.17288	29992	PILRA	paired immunoglobin-like type 2 receptor alpha [Source:HGNC Symbol;Acc:20396]	1
265	A_23_P258493	LMNB1	0.0872956	10.4717	0.69459	0.488622	0.542155	-7.11554	4001	LMNB1	lamin B1 [Source:HGNC Symbol;Acc:6637]	1
3743	A_33_P3263538	NEAT1	0.086714	9.66407	0.628413	0.530899	0.582061	-7.15934	693197	NEAT1	nuclear paraspeckle assembly transcript 1 (non-protein coding) [Source:HGNC Symbol;Acc:30815]	2
3744	A_33_P3263538	NEAT1	0.086714	9.66407	0.628413	0.530899	0.582061	-7.15934	283131	NEAT1	nuclear paraspeckle assembly transcript 1 (non-protein coding) [Source:HGNC Symbol;Acc:30815]	2
3168	A_33_P3213561	SPCS2P1	0.0861367	8.51667	0.6813	0.496962	0.549266	-7.12468	NA	SPCS2P1	signal peptidase complex subunit 2 homolog (S. cerevisiae) pseudogene 1 [Source:HGNC Symbol;Acc:31885]	2
673	A_24_P194934		0.085895	12.6099	0.598133	0.550851	0.600465	-7.17793	NA			1
2319	A_23_P51853	ZDHHC18	0.0852169	9.96435	0.691443	0.49059	0.543455	-7.11772	84243	ZDHHC18	zinc finger, DHHC-type containing 18 [Source:HGNC Symbol;Acc:20712]	2
592	A_23_P96041	TMEM164	0.0849905	10.9288	0.75299	0.452895	0.507629	-7.07328	84187	TMEM164	transmembrane protein 164 [Source:HGNC Symbol;Acc:26217]	1
593	A_23_P96041	TMEM164	0.0849905	10.9288	0.75299	0.452895	0.507629	-7.07328	101928589	TMEM164	transmembrane protein 164 [Source:HGNC Symbol;Acc:26217]	1
3767	A_33_P3268910	SPRY1	0.0846395	8.76082	0.578282	0.564131	0.613373	-7.18962	10252	SPRY1	sprouty homolog 1, antagonist of FGF signaling (Drosophila) [Source:HGNC Symbol;Acc:11269]	2
1434	A_33_P3349521	TMEM66	0.0844712	12.7904	0.729806	0.466896	0.521439	-7.09046	51669	TMEM66	transmembrane protein 66 [Source:HGNC Symbol;Acc:28789]	1
2379	A_23_P73114	PROS1	0.0840012	8.23783	0.588364	0.557366	0.606792	-7.18373	5627	PROS1	protein S (alpha) [Source:HGNC Symbol;Acc:9456]	2
1028	A_33_P3220911	BST2	0.0837981	11.5853	0.620397	0.536144	0.58687	-7.16435	684	BST2	bone marrow stromal cell antigen 2 [Source:HGNC Symbol;Acc:1119]	1
404	A_23_P415021	METTL7A	0.0835466	11.3906	0.573433	0.567398	0.61673	-7.19242	25840	METTL7A	methyltransferase like 7A [Source:HGNC Symbol;Acc:24550]	1
297	A_23_P301925	MT-CO1	0.0834051	13.9185	0.711437	0.478161	0.532104	-7.10369	4512	MT-CO1	mitochondrially encoded cytochrome c oxidase I [Source:HGNC Symbol;Acc:7419]	1
298	A_23_P301925	MT-CO1	0.0834051	13.9185	0.711437	0.478161	0.532104	-7.10369	101926970		hsa-mir-6723 [Source:miRBase;Acc:MI0022558]	1
299	A_23_P301925	MT-CO1	0.0834051	13.9185	0.711437	0.478161	0.532104	-7.10369	102465432		hsa-mir-6723 [Source:miRBase;Acc:MI0022558]	1
2532	A_24_P166094	ARFIP1	0.0826057	9.53428	0.669586	0.504377	0.55602	-7.1326	27236	ARFIP1	ADP-ribosylation factor interacting protein 1 [Source:HGNC Symbol;Acc:21496]	2
128	A_23_P139547	TUBA1A	0.0823645	11.8289	0.613599	0.540613	0.591193	-7.16855	7846	TUBA1A	tubulin, alpha 1a [Source:HGNC Symbol;Acc:20766]	1
4329	A_33_P3376821	GZMA	0.0819466	10.419	0.387895	0.698764	0.739728	-7.28179	3001	GZMA	granzyme A (granzyme 1, cytotoxic T-lymphocyte-associated serine esterase 3) [Source:HGNC Symbol;Acc:4708]	2
2780	A_24_P372134	TMEM140	0.0796661	9.91129	0.614775	0.539839	0.590535	-7.16782	55281	TMEM140	transmembrane protein 140 [Source:HGNC Symbol;Acc:21870]	2
2132	A_23_P34835	LMNA	0.0794355	9.02353	0.563487	0.574129	0.62345	-7.19808	4000	LMNA	lamin A/C [Source:HGNC Symbol;Acc:6636]	2
1752	A_23_P137697	SELP	0.0790686	8.94816	0.442017	0.659253	0.702256	-7.25927	6403	SELP	selectin P (granule membrane protein 140kDa, antigen CD62) [Source:HGNC Symbol;Acc:10721]	2
91	A_23_P12680	PSAP	0.0786601	13.5692	0.633354	0.527678	0.579275	-7.15622	5660	PSAP	prosaposin [Source:HGNC Symbol;Acc:9498]	1
2908	A_32_P107029	NAPSA	0.0783745	8.44904	0.631276	0.529031	0.5802	-7.15753	9476	NAPSA	napsin A aspartic peptidase [Source:HGNC Symbol;Acc:13395]	2
662	A_24_P172481	TRIM22	0.0772909	11.1349	0.512186	0.609439	0.656986	-7.22572	10346	TRIM22	tripartite motif containing 22 [Source:HGNC Symbol;Acc:16379]	1
3748	A_33_P3263938	LCN15	0.077117	7.92029	0.644934	0.520171	0.571769	-7.14881	389812	LCN15	lipocalin 15 [Source:HGNC Symbol;Acc:33777]	2
74	A_23_P121250	EIF4A2	0.0767846	11.4699	0.572511	0.568021	0.61721	-7.19294	6043	EIF4A2	eukaryotic translation initiation factor 4A2 [Source:HGNC Symbol;Acc:3284]	1
75	A_23_P121250	EIF4A2	0.0767846	11.4699	0.572511	0.568021	0.61721	-7.19294	677847	EIF4A2	eukaryotic translation initiation factor 4A2 [Source:HGNC Symbol;Acc:3284]	1
76	A_23_P121250	EIF4A2	0.0767846	11.4699	0.572511	0.568021	0.61721	-7.19294	100302143	EIF4A2	eukaryotic translation initiation factor 4A2 [Source:HGNC Symbol;Acc:3284]	1
77	A_23_P121250	EIF4A2	0.0767846	11.4699	0.572511	0.568021	0.61721	-7.19294	1974	EIF4A2	eukaryotic translation initiation factor 4A2 [Source:HGNC Symbol;Acc:3284]	1
78	A_23_P121250	EIF4A2	0.0767846	11.4699	0.572511	0.568021	0.61721	-7.19294	619568	EIF4A2	eukaryotic translation initiation factor 4A2 [Source:HGNC Symbol;Acc:3284]	1
79	A_23_P121250	EIF4A2	0.0767846	11.4699	0.572511	0.568021	0.61721	-7.19294	619567	EIF4A2	eukaryotic translation initiation factor 4A2 [Source:HGNC Symbol;Acc:3284]	1
1746	A_23_P13604	PEBP1	0.0753979	10.333	0.568224	0.570918	0.620161	-7.19539	5037	PEBP1	phosphatidylethanolamine binding protein 1 [Source:HGNC Symbol;Acc:8630]	2
1775	A_23_P142322	CIRBP	0.0752448	10.4167	0.631803	0.528688	0.58001	-7.1572	1153	CIRBP	cold inducible RNA binding protein [Source:HGNC Symbol;Acc:1982]	2
3845	A_33_P3281036	HCG11	0.0750205	9.81107	0.590719	0.555792	0.605271	-7.18234	493812	HCG11	HLA complex group 11 (non-protein coding) [Source:HGNC Symbol;Acc:17707]	2
3846	A_33_P3281036	HCG11	0.0750205	9.81107	0.590719	0.555792	0.605271	-7.18234	NA			2
1727	A_23_P129786	SREBF1	0.0737976	10.557	0.62317	0.534326	0.585402	-7.16262	6720	SREBF1	sterol regulatory element binding transcription factor 1 [Source:HGNC Symbol;Acc:11289]	2
3302	A_33_P3234546	CD8BP	0.0735364	8.89465	0.400054	0.689811	0.730703	-7.27698	926	CD8BP	CD8b molecule pseudogene [Source:HGNC Symbol;Acc:1708]	2
4142	A_33_P3339100	SELP	0.0729131	8.31183	0.506434	0.613458	0.660692	-7.22865	6403	SELP	selectin P (granule membrane protein 140kDa, antigen CD62) [Source:HGNC Symbol;Acc:10721]	2
4046	A_33_P3316379		0.0722204	10.1886	0.467823	0.640739	0.684737	-7.2475	NA			2
1615	A_33_P3697530	SEMA4D	0.0715327	11.1348	0.550375	0.58306	0.632142	-7.20539	10507	SEMA4D	sema domain, immunoglobulin domain (Ig), transmembrane domain (TM) and short cytoplasmic domain, (semaphorin) 4D [Source:HGNC Symbol;Acc:10732]	1
589	A_23_P9485	ORM2	0.0708933	10.2591	0.333177	0.739568	0.774515	-7.30158	5005	ORM2	orosomucoid 2 [Source:HGNC Symbol;Acc:8499]	1
3782	A_33_P3271196	AMOTL1	0.0692515	8.57456	0.441612	0.659545	0.702349	-7.25945	154810	AMOTL1	angiomotin like 1 [Source:HGNC Symbol;Acc:17811]	2
1925	A_23_P206228	VPS13C	0.0665684	9.01826	0.600338	0.549385	0.599211	-7.1766	54832	VPS13C	vacuolar protein sorting 13 homolog C (S. cerevisiae) [Source:HGNC Symbol;Acc:23594]	2
2875	A_24_P884376		0.0660443	9.87901	0.321285	0.74854	0.782471	-7.30548	NA			2
1832	A_23_P157007	TMEM176B	0.0656711	9.34513	0.247539	0.804904	0.834742	-7.32653	28959	TMEM176B	transmembrane protein 176B [Source:HGNC Symbol;Acc:29596]	2
4176	A_33_P3349827	RBM3	0.0646085	9.01039	0.446494	0.656025	0.699345	-7.25728	5935	RBM3	RNA binding motif (RNP1, RRM) protein 3 [Source:HGNC Symbol;Acc:9900]	2
2854	A_24_P68311	SYNE2	0.0644073	8.65818	0.490934	0.624348	0.670305	-7.2364	23224	SYNE2	spectrin repeat containing, nuclear envelope 2 [Source:HGNC Symbol;Acc:17084]	2
3847	A_33_P3281283	S1PR3	0.0623715	8.30959	0.557066	0.578494	0.627591	-7.20168	1903	S1PR3	sphingosine-1-phosphate receptor 3 [Source:HGNC Symbol;Acc:3167]	2
1813	A_23_P153084	RALBP1	0.0622772	10.1088	0.429231	0.668506	0.711225	-7.26485	10928	RALBP1	ralA binding protein 1 [Source:HGNC Symbol;Acc:9841]	2
1792	A_23_P1473	PRF1	0.0622283	8.15538	0.458823	0.647171	0.690896	-7.25168	5551	PRF1	perforin 1 (pore forming protein) [Source:HGNC Symbol;Acc:9360]	2
4349	A_33_P3382303	FMNL1	0.0615981	9.74057	0.530307	0.596855	0.64505	-7.21625	752	FMNL1	formin-like 1 [Source:HGNC Symbol;Acc:1212]	2
2133	A_23_P349083	FCHO2	0.0602455	8.77931	0.521743	0.602787	0.651049	-7.22077	115548	FCHO2	FCH domain only 2 [Source:HGNC Symbol;Acc:25180]	2
2454	A_23_P9280	KIF27	0.0602455	8.73566	0.534968	0.593638	0.641776	-7.21377	55582	KIF27	kinesin family member 27 [Source:HGNC Symbol;Acc:18632]	2
2831	A_24_P52004	PDS5A	0.0596374	10.1883	0.377683	0.706317	0.745873	-7.28571	23244	PDS5A	PDS5, regulator of cohesion maintenance, homolog A (S. cerevisiae) [Source:HGNC Symbol;Acc:29088]	2
1660	A_23_P105562	VWF	0.0594448	8.24845	0.416426	0.677824	0.719569	-7.27028	7450	VWF	von Willebrand factor [Source:HGNC Symbol;Acc:12726]	2
1838	A_23_P159335	CD8B	0.0589196	9.59865	0.26707	0.789863	0.82064	-7.32148	926	CD8B	CD8b molecule [Source:HGNC Symbol;Acc:1707]	2
1839	A_23_P159335	CD8B	0.0589196	9.59865	0.26707	0.789863	0.82064	-7.32148	100996919	CD8B	CD8b molecule [Source:HGNC Symbol;Acc:1707]	2
1167	A_33_P3255914	MYLIP	0.0579332	10.9564	0.459465	0.646711	0.690621	-7.25139	29116	MYLIP	myosin regulatory light chain interacting protein [Source:HGNC Symbol;Acc:21155]	1
3150	A_33_P3210278	SYNE2	0.0575606	9.89575	0.422073	0.673708	0.716091	-7.26791	23224	SYNE2	spectrin repeat containing, nuclear envelope 2 [Source:HGNC Symbol;Acc:17084]	2
1429	A_33_P3345936	CCDC9	0.0552227	13.2529	0.440224	0.660547	0.703197	-7.26006	26093	CCDC9	coiled-coil domain containing 9 [Source:HGNC Symbol;Acc:24560]	1
1788	A_23_P145657	STAG3	0.0539691	8.48477	0.350749	0.726377	0.763747	-7.29555	10734	STAG3	stromal antigen 3 [Source:HGNC Symbol;Acc:11356]	2
1769	A_23_P141555	TBX21	0.0528661	9.18965	0.308145	0.758493	0.792389	-7.30963	30009	TBX21	T-box 21 [Source:HGNC Symbol;Acc:11599]	2
13	A_23_P106042	CMTM5	0.0526381	10.4167	0.206778	0.836525	0.863861	-7.33582	116173	CMTM5	CKLF-like MARVEL transmembrane domain containing 5 [Source:HGNC Symbol;Acc:19176]	1
2878	A_24_P921366	CALD1	0.0516812	7.51507	0.490979	0.624316	0.670305	-7.23638	800	CALD1	caldesmon 1 [Source:HGNC Symbol;Acc:1441]	2
1345	A_33_P3317431	RPL7P59	0.0512751	11.0215	0.347339	0.72893	0.76596	-7.29674	NA	RPL7P59	ribosomal protein L7 pseudogene 59 [Source:HGNC Symbol;Acc:49215]	1
2303	A_23_P500614	TNFRSF8	0.0509883	10.1287	0.453295	0.651135	0.69491	-7.25421	943	TNFRSF8	tumor necrosis factor receptor superfamily, member 8 [Source:HGNC Symbol;Acc:11923]	2
2358	A_23_P65651	WARS	0.049788	9.99731	0.355827	0.722579	0.760457	-7.29375	7453	WARS	tryptophanyl-tRNA synthetase [Source:HGNC Symbol;Acc:12729]	2
326	A_23_P32404	ISG20	0.0494112	14.2319	0.386265	0.699968	0.740772	-7.28242	3669	ISG20	interferon stimulated exonuclease gene 20kDa [Source:HGNC Symbol;Acc:6130]	1
1862	A_23_P166297	ABCG1	0.0492733	8.43158	0.365157	0.715621	0.754064	-7.29037	9619	ABCG1	ATP-binding cassette, sub-family G (WHITE), member 1 [Source:HGNC Symbol;Acc:73]	2
3147	A_33_P3209476	CCM2	0.0490798	9.72888	0.452348	0.651815	0.695419	-7.25464	83605	CCM2	cerebral cavernous malformation 2 [Source:HGNC Symbol;Acc:21708]	2
347	A_23_P34597	CDA	0.0490753	13.0549	0.405913	0.685511	0.726825	-7.27462	978	CDA	cytidine deaminase [Source:HGNC Symbol;Acc:1712]	1
1325	A_33_P3304983	PRKAR2B	0.0480416	11.4345	0.193458	0.846919	0.871956	-7.3385	5577	PRKAR2B	protein kinase, cAMP-dependent, regulatory, type II, beta [Source:HGNC Symbol;Acc:9392]	1
728	A_24_P289471		0.0476503	12.3514	0.373211	0.709634	0.748449	-7.28739	NA			1
729	A_24_P289471		0.0476503	12.3514	0.373211	0.709634	0.748449	-7.28739	8635	RNASET2	ribonuclease T2 [Source:HGNC Symbol;Acc:21686]	1
357	A_23_P350551	C12orf57	0.0471449	10.8329	0.344064	0.731386	0.767595	-7.29788	113246	C12orf57	chromosome 12 open reading frame 57 [Source:HGNC Symbol;Acc:29521]	1
4213	A_33_P3360675	PRKAR1B	0.0470551	8.48789	0.269391	0.78808	0.819037	-7.32086	5575	PRKAR1B	protein kinase, cAMP-dependent, regulatory, type I, beta [Source:HGNC Symbol;Acc:9390]	2
2920	A_32_P144342	PARP4	0.0458592	7.45455	0.417757	0.676853	0.718762	-7.26973	143	PARP4	poly (ADP-ribose) polymerase family, member 4 [Source:HGNC Symbol;Acc:271]	2
4543	A_33_P3446495	FRMD4B	0.0454864	8.7597	0.328549	0.743055	0.77769	-7.30311	23150	FRMD4B	FERM domain containing 4B [Source:HGNC Symbol;Acc:24886]	2
576	A_23_P91390	THBD	0.0450814	11.4386	0.325226	0.745563	0.779836	-7.3042	7056	THBD	thrombomodulin [Source:HGNC Symbol;Acc:11784]	1
1948	A_23_P210425	MYL9	0.0444836	9.37813	0.183998	0.854318	0.877456	-7.34029	10398	MYL9	myosin, light chain 9, regulatory [Source:HGNC Symbol;Acc:15754]	2
3758	A_33_P3267532	KCNJ15	0.0444747	9.84644	0.337155	0.736574	0.772091	-7.30024	3772	KCNJ15	potassium inwardly-rectifying channel, subfamily J, member 15 [Source:HGNC Symbol;Acc:6261]	2
523	A_23_P75430	SMCO4	0.0437669	11.209	0.322104	0.74792	0.782062	-7.30522	56935	SMCO4	single-pass membrane protein with coiled-coil domains 4 [Source:HGNC Symbol;Acc:24810]	1
1649	A_23_P102890	MRPS6	0.0436618	10.6552	0.342884	0.732271	0.768288	-7.29828	64968	MRPS6	mitochondrial ribosomal protein S6 [Source:HGNC Symbol;Acc:14051]	2
3355	A_33_P3244728	LRP2	0.0426621	8.98218	0.351386	0.7259	0.763481	-7.29532	4036	LRP2	low density lipoprotein receptor-related protein 2 [Source:HGNC Symbol;Acc:6694]	2
2033	A_23_P258912	MYOM2	0.0424492	7.7636	0.277952	0.781516	0.813205	-7.31851	9172	MYOM2	myomesin 2 [Source:HGNC Symbol;Acc:7614]	2
1573	A_33_P3410700	MT-TD	0.0420006	11.0174	0.257566	0.797172	0.827479	-7.32398	NA	MT-TD	mitochondrially encoded tRNA aspartic acid [Source:HGNC Symbol;Acc:7478]	1
1574	A_33_P3410700	MT-TD	0.0420006	11.0174	0.257566	0.797172	0.827479	-7.32398	4509	MT-ATP8	mitochondrially encoded ATP synthase 8 [Source:HGNC Symbol;Acc:7415]	1
1575	A_33_P3410700	MT-TD	0.0420006	11.0174	0.257566	0.797172	0.827479	-7.32398	NA	MT-TK	mitochondrially encoded tRNA lysine [Source:HGNC Symbol;Acc:7489]	1
1576	A_33_P3410700	MT-TD	0.0420006	11.0174	0.257566	0.797172	0.827479	-7.32398	4513	MT-CO2	mitochondrially encoded cytochrome c oxidase II [Source:HGNC Symbol;Acc:7421]	1
1577	A_33_P3410700	MT-TD	0.0420006	11.0174	0.257566	0.797172	0.827479	-7.32398	4508	MT-ATP6	mitochondrially encoded ATP synthase 6 [Source:HGNC Symbol;Acc:7414]	1
2027	A_23_P257111	FBP1	0.0418192	9.91389	0.288044	0.773797	0.806157	-7.31564	2203	FBP1	fructose-1,6-bisphosphatase 1 [Source:HGNC Symbol;Acc:3606]	2
526	A_23_P76901	PLEKHG3	0.0417773	11.9865	0.344129	0.731337	0.767595	-7.29786	26030	PLEKHG3	pleckstrin homology domain containing, family G (with RhoGef domain) member 3 [Source:HGNC Symbol;Acc:20364]	1
807	A_24_P63136	P2RY13	0.0414119	10.6971	0.336526	0.737048	0.77235	-7.30045	53829	P2RY13	purinergic receptor P2Y, G-protein coupled, 13 [Source:HGNC Symbol;Acc:4537]	1
2238	A_23_P416314	HRASLS5	0.0382083	10.6879	0.251214	0.802068	0.832307	-7.32561	117245	HRASLS5	HRAS-like suppressor family, member 5 [Source:HGNC Symbol;Acc:24978]	2
714	A_24_P270033	MPZL3	0.0369197	11.4968	0.263397	0.792685	0.823321	-7.32246	196264	MPZL3	myelin protein zero-like 3 [Source:HGNC Symbol;Acc:27279]	1
2849	A_24_P65373	ITGA2B	0.0366878	9.39622	0.161473	0.871986	0.893988	-7.34419	3674	ITGA2B	integrin, alpha 2b (platelet glycoprotein IIb of IIb/IIIa complex, antigen CD41) [Source:HGNC Symbol;Acc:6138]	2
3314	A_33_P3236177	ANG	0.0363107	8.43199	0.315116	0.753208	0.787109	-7.30745	283	ANG	angiogenin, ribonuclease, RNase A family, 5 [Source:HGNC Symbol;Acc:483]	2
3272	A_33_P3227880	BTN3A2	0.0359864	8.80248	0.33854	0.735534	0.771237	-7.29977	11118	BTN3A2	butyrophilin, subfamily 3, member A2 [Source:HGNC Symbol;Acc:1139]	2
2725	A_24_P307289	TMEM95	0.0355692	9.45714	0.190324	0.849369	0.873717	-7.3391	339168	TMEM95	transmembrane protein 95 [Source:HGNC Symbol;Acc:27898]	2
3843	A_33_P3280721	WLS	0.0355188	8.64065	0.258268	0.796631	0.827169	-7.3238	79971	WLS	wntless Wnt ligand secretion mediator [Source:HGNC Symbol;Acc:30238]	2
4250	A_33_P3369058	LRRK2	0.0352843	10.5345	0.301975	0.763181	0.7968	-7.31152	120892	LRRK2	leucine-rich repeat kinase 2 [Source:HGNC Symbol;Acc:18618]	2
1255	A_33_P3277323		0.0350357	11.8287	0.212296	0.832227	0.859943	-7.33466	NA			1
4425	A_33_P3398912	SLC2A6	0.0347354	10.064	0.276516	0.782616	0.814102	-7.31891	11182	SLC2A6	solute carrier family 2 (facilitated glucose transporter), member 6 [Source:HGNC Symbol;Acc:11011]	2
845	A_24_P878388		0.034556	11.9939	0.197141	0.844043	0.870308	-7.33777	NA			1
1034	A_33_P3222203	OXER1	0.0341728	11.5887	0.250817	0.802374	0.832372	-7.32571	165140	OXER1	oxoeicosanoid (OXE) receptor 1 [Source:HGNC Symbol;Acc:24884]	1
2116	A_23_P32500	STAB1	0.0336813	9.55214	0.23511	0.814515	0.844196	-7.32954	23166	STAB1	stabilin 1 [Source:HGNC Symbol;Acc:18628]	2
[truncated: 2,594 more rows]
